# Supplementary material for: Altered microRNA expression in frontotemporal lobar degeneration with TDP-43 pathology caused by progranulin mutations
Source: BMC Genomics. 2011 Oct 27;12:527. doi: 10.1186/1471-2164-12-527 (PMC3229715; doi:10.1186/1471-2164-12-527)
Supplement: Additional file 1 — miRNA analysis from PGRN+ and PGRN- FTLD patients. A table listing all results and statistical analyses from the miRNA arrays. [file 1471-2164-12-527-S1.XLS]

## Sheet: 1000permutations
Target	Median normalized microRNA Ct value		Corresponding estimated Fold Change in actual microRNA expression in A vs B (-ve sign represents a higher expression group B)	T-statistic from t-test comparing Group A vs B	Absolute t-statistic value	Nominal p-value	Permutation p-value	Westfall-Young permutation-based multiple testing adjusted p-value	q-value (estimated False Discovery rate at each threshold)	Group A - Type 1 positive								Group B - Type 1 negative												Group B - Type 2											Group B - Type 3
	Group A: Type 1 positives	Group B: Others								A-1	A-2	A-3	A-4	A-5	A-6	A-7	A-8	B-1	B-2	B-3	B-4	B-5	B-6	B-7	B-8	B-9	B-10	B-11	B-12	B-13	B-14	B-15	B-16	B-17	B-18	B-19	B-20	B-21	B-22	B-23	B-24	B-25	B-26	B-27	B-28	B-29	B-30	B-31	B-32
hsa-miR-571-4381016	27.7014	29.0836	2.60666	-3.42672	3.42672	0.00152653	0.002	0.344	0.573857	26.855	26.43	28.0954	27.7596	29.925	27.3892	27.6432	28.5005	30.2522	29.8907	28.0746	28.0278	29.2853	28.3732	29.1041	28.9256	28.8652	28.1046	30.1103	28.4643	30.8429	29.6214	31.2344	30.0091	27.2479	29.132	28.8299	28.899	28.2625	27.3091	29.201	29.9121	28.8695	29.1275	28.58	29.0631	30.4407	28.7698	29.5066	30.5733
hsa-miR-33a*-4395247	24.7401	24.4902	-1.18913	3.14598	3.14598	0.00331429	0.002	0.562	0.573857	24.7755	24.8401	24.5347	24.7531	24.6917	24.7158	24.739	24.7412	24.4547	24.5538	24.5291	24.4261	24.2751	24.5578	24.5561	24.4632	24.1483	24.4436	24.4047	24.8532	24.6361	24.079	24.2178	24.6831	24.3943	24.6075	24.4395	24.7999	24.6324	24.8178	24.5	24.6081	24.4609	24.5556	24.4589	24.3991	24.5189	24.912	24.2365	24.4804
hsa-miR-639-4380987	28.8549	28.206	-1.56802	2.97731	2.97731	0.00507347	0.003	0.701	0.573857	28.3327	28.577	28.8927	28.9755	28.8172	30.34	29.5427	28.3248	28.2083	27.8767	28.6705	28.8875	28.9173	28.5802	28.2037	27.3624	27.6586	28.0443	28.7862	29.3631	29.2981	27.8275	28.7226	28.6115	29.0743	28.31	27.3375	27.8155	27.2865	29.2229	27.3936	28.6032	27.6999	26.9519	27.5316	27.8098	28.5133	27.9666	27.5004	28.291
hsa-miR-548c-5p-4395540	28.3151	29.3254	2.01431	-2.93391	2.93391	0.00561837	0.002	0.733	0.573857	28.2248	28.2212	28.9491	27.986	28.9517	28.0336	28.6654	28.4054	30.7866	30.7984	28.6609	29.5468	29.5925	29.4344	29.2163	30.4802	29.9876	27.5769	29.5323	28.5613	31.6466	28.7355	31.8388	32.0365	28.45	29.0835	29.1012	28.7767	28.6392	28.5846	28.6918	29.5856	29.1773	29.0406	28.7838	29.4743	30.7301	29.5572	30.4332	29.1
hsa-miR-630-4380970	31.3617	30.2212	-2.20448	2.837	2.837	0.00719796	0.009	0.809	0.573857	31.2019	31.82	31.5214	31.1323	29.9539	30.8371	31.8559	33.1577	30.5636	30.2868	29.8317	32.1542	30.4729	30.1017	30.6775	30.3518	29.5899	29.781	31.6581	30.084	32.0357	30.4279	30.7093	29.6458	29.1154	29.3558	30.7646	31.7812	29.2719	31.4964	28.8475	30.6807	30.0207	29.0141	30.1556	29.2163	29.8421	29.0929	30.7441	32.8264
hsa-miR-887-4395485	31.8485	30.0698	-3.43123	2.81206	2.81206	0.00773673	0.007	0.832	0.573857	31.2328	33.6683	34.2134	29.967	30.2514	33.0879	32.4642	28.7591	31.6231	28.6045	29.3494	29.4869	30.1726	33.1656	29.3203	31.1074	29.7322	26.6331	28.0549	32.7593	29.3531	30.2244	27.3595	29.4272	31.72	30.4323	29.0469	31.1725	29.8509	29.967	30.3709	28.1156	29.5514	29.5329	30.3301	30.5848	31.5967	30.4685	30.5474	30.798
hsa-miR-565-4380942	21.849	21.252	-1.51258	2.78879	2.78879	0.00819796	0.008	0.844	0.573857	21.9814	23.1463	21.9004	21.1832	21.4594	21.7976	22.6348	21.2686	21.3569	21.5514	21.0393	20.6215	22.0524	22.0026	20.8468	21.4522	21.2504	21.0365	21.1988	21.3092	21.1992	21.7281	21.2536	20.1925	21.8712	21.4124	20.7912	21.602	20.2137	22.1202	20.7275	19.9005	22.0309	20.6837	20.6376	22.279	21.1131	19.8267	21.4152	21.8755
hsa-miR-192*-4395383	27.5858	27.2826	-1.23388	2.56955	2.56955	0.013951	0.017	0.949	0.846444	27.5785	27.4087	27.477	27.2669	27.5996	27.5931	27.7367	28.1447	27.265	27.782	27.3864	27.2831	27.6557	27.2208	26.8551	27.2939	27.485	27.4669	27.2152	27.6452	27.8043	27.1625	27.254	26.9884	26.9171	27.2919	26.8581	27.282	27.2264	27.759	27.2628	27.6282	27.1751	27.6209	27.0945	27.3748	27.1744	27.4358	27.6734	26.8372
hsa-miR-572-4381017	27.7553	28.5906	1.78412	-2.52523	2.52523	0.0155469	0.015	0.962	0.846444	27.5967	26.9995	28.7667	27.4947	28.0863	27.5158	28.336	27.914	29.2825	28.5891	28.1456	28.7068	28.0114	28.3488	28.9885	28.6144	29.8027	28.0429	28.9443	27.7227	30.1022	28.0957	29.4882	29.7471	27.2412	28.0177	28.8133	27.8135	27.8525	27.6847	27.3929	29.0472	27.656	28.9717	27.9405	28.9935	29.4672	28.722	28.5921	28.5013
hsa-miR-922-4395263	27.5306	28.317	1.72477	-2.47711	2.47711	0.0175571	0.022	0.975	0.8603	27.2093	27.49	28.63	27.1353	27.6608	27.3482	27.5712	27.7323	29.5578	28.4209	27.8469	28.4735	28.183	26.9224	28.4326	28.2729	27.6231	28.6081	28.5947	27.7802	29.6594	27.6623	28.9111	30.945	27.152	27.8702	29.5523	27.5493	28.2214	27.6838	27.511	28.3611	28.8819	28.1676	27.4518	28.9472	29.6442	29.6191	30.945	28.1428
hsa-miR-516a-3p-4373183	29.243	29.787	1.45798	-2.41811	2.41811	0.0202796	0.023	0.986	0.903364	28.4372	29.1507	29.0624	29.2802	29.2058	29.3714	29.6527	30.0364	30.7338	30.5515	29.019	30.2487	29.1996	30.0263	30.0647	29.4647	29.3423	29.402	29.1136	29.7096	31.0744	30.7928	30.4745	30.6314	29.0455	29.6545	30.0861	28.8295	29.8662	29.6376	29.7863	29.4811	28.6372	29.9634	29.8625	30.7735	30.1818	29.7876	29.617	29.7298
hsa-miR-566-4380943	25.9503	26.7774	1.77417	-2.32327	2.32327	0.0253633	0.02	0.994	0.985313	25.4087	24.5996	26.4978	25.9027	27.4426	25.6998	25.9978	26.2311	27.6186	26.6424	26.3225	26.2724	25.8817	27.4438	26.6485	26.995	27.302	25.7943	27.3382	25.5719	29.5504	25.4087	29.5777	29.5777	25.9732	26.647	27.9507	26.0792	26.5993	25.4387	26.0155	28.213	26.2335	27.1299	26.6544	26.9004	26.9169	27.068	27.2833	27.1933
hsa-miR-597-4380960	23.4153	23.6693	1.19247	-2.24434	2.24434	0.0304326	0.031	0.999	0.985313	23.1944	23.7768	23.3984	23.272	23.3256	23.4357	23.4323	23.4826	23.5211	23.4395	23.5368	23.2789	23.9955	23.9313	23.93	23.6189	23.5935	23.3059	23.4415	23.0541	23.3819	23.8421	23.7828	23.7141	24.115	23.7253	23.6635	23.6751	23.3218	23.3665	23.5882	23.7031	23.6796	23.6803	23.8103	23.9354	23.6977	23.2599	23.8617	23.4726
hsa-miR-645-4381000	31.9555	32.3939	1.35518	-2.2437	2.2437	0.0304857	0.029	0.999	0.985313	32.1674	31.8713	32.1642	32.0396	31.1847	31.5075	32.2583	31.752	33.2555	32.5358	31.3931	32.8365	32.5811	32.1114	33.1826	32.7079	32.7525	32.2133	31.6872	32.5838	32.3475	34.1073	33.3807	33.6997	32.0774	31.7272	31.9348	31.8916	31.7398	32.1634	32.3039	32.7474	32.109	32.5049	32.804	31.2065	32.3117	32.4404	32.8511	31.2917
hsa-miR-618-4380996	27.8701	27.5298	-1.26602	2.13346	2.13346	0.0390286	0.03	1	0.985313	29.0396	26.9132	27.5759	27.9002	29.0396	28.3231	27.6418	27.84	27.7847	27.8087	27.26	27.5001	26.5414	27.2098	27.5686	27.0902	28.0878	26.9538	28.1327	27.284	27.5466	27.2526	27.5956	28.2917	27.8343	27.745	28.9093	27.513	27.3473	28.2194	27.2264	27.0787	27.511	27.4368	27.8547	27.9236	27.8431	28.0285	27.3731	27.141
hsa-miR-548b-5p-4395519	28.3091	28.8445	1.44928	-2.13307	2.13307	0.039049	0.034	1	0.985313	28.2375	28.3808	29.522	27.5145	29.1599	28.4873	28.191	27.9649	30.5418	29.7756	28.1499	29.087	29.0001	28.7986	28.7827	29.1763	30.0073	27.4778	29.3791	27.9767	31.0575	28.5492	30.2897	30.9443	28.6305	28.8841	28.7038	28.4657	28.8048	28.9035	28.3883	30.0041	28.6856	28.7207	28.6446	29.8814	29.9494	28.5701	28.9633	28.5299
hsa-miR-24-1*-4395551	32.4327	31.0472	-2.61258	2.12618	2.12618	0.0396265	0.035	1	0.985313	30.8121	32.2899	32.3513	33.8052	34.3603	32.5354	32.514	31.3416	28.6537	30.7269	33.8993	32.1023	31.1906	30.9037	30.7056	30.3943	31.5361	29.0159	30.0715	31.394	33.9142	30.6477	27.9062	31.2913	29.902	32.5434	31.3437	34.1082	32.4985	34.8272	31.9585	30.3761	30.7541	30.1181	31.8832	30.3047	29.6997	32.8789	28.9395	31.8703
hsa-let-7d*-4378108	26.9643	26.2738	-1.61393	2.12502	2.12502	0.0397265	0.035	1	0.985313	28.5566	26.7337	26.2804	26.673	25.9284	28.3749	28.107	27.195	25.5203	28.7621	27.5682	26.8979	26.2259	26.6359	26.0254	25.5471	26.1672	25.6016	25.4767	27.1525	25.1569	26.4848	24.794	25.4085	26.8868	25.7282	26.2126	26.4526	27.6947	27.913	27.1064	26.981	27.219	27.8778	26.7626	26.0197	26.2361	26.3115	25.5779	26.1408
hsa-miR-330-5p-4395341	24.5372	24.8162	1.21331	-2.0639	2.0639	0.0453816	0.046	1	0.985313	24.1587	24.7743	25.0025	24.7407	24.8071	24.3338	24.207	23.9618	25.0793	24.8978	24.7522	25.1357	24.9568	24.5698	25.0109	24.82	24.9908	23.8371	24.4667	24.2128	25.1441	24.7213	24.8124	25.4473	24.101	24.9879	25.0438	24.6619	24.9307	24.8222	24.3868	24.8353	24.6879	24.4821	24.5705	24.7257	25.1259	24.7836	25.0524	24.7783
hsa-let-7i*-4395283	27.0804	26.6948	-1.30641	2.05732	2.05732	0.0460163	0.04	1	0.985313	26.9813	27.1036	27.2267	26.9231	27.091	27.0698	27.1393	27.0073	27.4436	25.7258	26.9302	26.4006	27.4219	26.3347	26.841	26.9357	26.7516	26.0031	26.703	26.5667	26.6114	26.6663	26.397	26.6336	26.4288	26.8834	27.049	26.7736	26.777	27.8295	26.9025	26.3344	26.5562	26.4572	27.4882	26.628	26.123	26.6866	27.2365	27.1322
hsa-miR-331-5p-4395344	24.0985	23.975	-1.08941	1.97821	1.97821	0.0545429	0.064	1	0.985313	24.0159	24.1931	24.11	23.97	24.087	23.9273	24.4445	24.1389	24.4446	24.0121	23.9428	24.235	24.2712	23.7437	23.7607	23.8151	23.6024	23.8478	24.0526	24.0064	24.2078	24.0062	23.6763	23.6023	23.9876	24.0461	23.6436	24.1607	23.7433	24.4009	23.8298	23.8122	24.018	23.4029	23.9623	24.0392	23.9948	23.7275	24.0077	23.9321
hsa-miR-202-4395474	27.9846	28.7897	1.74726	-1.88895	1.88895	0.0658898	0.069	1	0.985313	26.2018	27.5107	28.7718	28.5725	28.877	26.6373	28.4585	26.2832	31.6239	28.2204	26.9538	28.2524	29.0713	28.8104	28.6867	27.7565	28.7347	26.1465	28.9601	26.0743	29.5161	28.3083	30.778	31.7447	26.827	30.449	29.2862	29.0535	29.3961	25.8128	29.0304	27.7254	27.7279	28.7691	28.8681	29.2618	31.7447	28.1717	30.4161	28.0222
hsa-miR-939-4395293	29.9369	30.9198	1.97636	-1.88602	1.88602	0.0662796	0.08	1	0.985313	28.7418	29.6381	30.7301	29.8057	31.3363	29.7414	30.0681	30.6862	31.1333	32.6334	31.4499	30.2209	31.4833	29.824	29.9034	30.7239	30.9421	31.3338	30.5013	31.1602	33.4305	30.9636	30.6617	31.9067	28.2998	33.4383	30.704	30.8975	30.8675	30.0253	31.4048	31.2738	29.6062	28.3747	30.6729	30.1786	31.1633	30.4334	31.0135	31.6378
hsa-miR-27b*-4395285	25.8329	25.6941	-1.10099	1.8749	1.8749	0.0678816	0.057	1	0.985313	25.756	26.3736	26.2894	26.2743	25.5714	25.9097	25.7054	25.4833	25.5709	25.6884	25.4407	25.5849	25.1427	25.7093	26.0417	25.2267	25.7236	25.0319	25.1969	25.6857	25.4697	26.0427	25.2081	25.9305	25.4228	25.6406	25.8758	25.7081	25.8193	26.157	25.672	25.8375	25.9003	26.1687	25.6428	25.9093	25.6997	26.3838	25.7233	25.6022
hsa-miR-768-3p-4395188	16.4114	16.5556	1.10509	-1.8416	1.8416	0.0725939	0.076	1	0.985313	16.4125	16.5179	16.4234	16.1371	16.6281	16.3672	16.4103	16.1612	16.6796	16.8263	16.38	16.5698	16.3819	16.5389	16.5297	16.5597	16.8253	15.9728	16.2174	16.3035	16.5756	16.2292	16.5209	16.5129	16.4761	16.4484	16.5867	16.4826	16.7488	16.1941	16.6635	16.5663	16.5779	16.7086	16.5514	16.6996	17.1095	16.6347	16.3879	16.5737
hsa-miR-205-4373093	29.5615	29.9893	1.34521	-1.8196	1.8196	0.0759449	0.085	1	0.985313	29.6832	28.5717	29.4663	29.2255	30.862	29.8363	29.6567	29.162	29.5522	29.9678	28.7859	29.9811	29.7743	31.5394	29.9374	29.9976	29.2162	29.4128	30.6489	30.092	30.7036	30.4669	28.859	31.0427	29.8415	29.6172	30.1038	29.2946	30.6029	29.6921	30.7433	32.1234	30.4966	30.3895	29.905	29.1638	30.289	30.5863	32.1234	29.1949
hsa-miR-550*-4380954	29.6446	29.1567	-1.40247	1.81685	1.81685	0.0763551	0.09	1	0.985313	29.625	29.7682	29.4093	29.6491	29.6634	29.6402	29.7362	28.8961	29.1175	29.1202	29.891	30.0908	29.083	29.0863	28.953	29.1931	29.4334	28.9329	28.6716	28.7316	29.2955	29.194	28.9112	29.5167	28.893	29.3717	29.8199	28.0857	29.924	29.6794	28.1318	29.0136	29.3772	29.3199	30.3206	29.633	27.9425	28.9475	29.0591	29.2655
hsa-miR-185-4395382	20.4725	20.7747	1.23306	-1.81628	1.81628	0.0764367	0.089	1	0.985313	20.1504	20.2049	20.9995	20.5123	20.4778	20.5979	20.45	20.4672	21.3498	20.9962	20.8547	21.0482	20.8268	20.4899	20.8609	20.7808	21.0131	19.7666	20.3057	20.4085	21.1298	20.8852	20.745	21.0374	20.2447	20.9416	20.7863	20.3026	20.7131	20.4962	20.3609	20.7687	20.5732	20.7847	20.5733	20.2772	21.1209	21.0355	20.6229	20.6671
hsa-miR-130a-4373145	20.7461	20.4723	-1.20899	1.78093	1.78093	0.0819449	0.076	1	0.985313	20.6337	20.3396	20.9206	20.1088	20.946	20.7126	20.7797	20.9161	20.298	19.9961	20.1845	20.218	20.1397	20.1478	20.4171	20.3145	21.0984	20.9018	20.7225	20.4935	20.2863	19.7449	21.1101	20.7126	20.5407	20.5536	20.6638	20.2054	20.3403	20.1445	20.7204	20.583	20.287	20.5194	20.5219	20.7403	20.6835	20.4512	20.6205	20.23
hsa-miR-519d-4395514	27.5626	27.9853	1.34044	-1.76809	1.76809	0.0841143	0.08	1	0.985313	27.6525	27.4727	28.0731	27.1971	28.3082	27.9588	27.3055	27.433	28.2482	27.0426	28.8246	27.4611	27.2953	27.2761	28.5714	27.8109	27.9559	29.3681	27.9089	27.589	27.9423	28.0451	29.9973	28.9549	29.516	27.3762	29.4919	27.7201	28.3196	27.3459	28.1863	27.2371	27.8995	29.7698	27.7451	28.6239	28.6508	27.4904	28.0147	28.498
hsa-miR-203-4373095	20.4732	20.0597	-1.33192	1.7589	1.7589	0.0856612	0.084	1	0.985313	20.5443	20.1918	21.0099	20.1648	20.4156	20.306	20.5308	20.9188	20.9916	20.5857	20.8291	20.5594	19.8178	19.3252	20.0468	19.9779	19.6519	20.9467	20.4966	20.1867	20.4379	20.9656	19.7611	19.7884	20.9952	19.8299	20.4452	19.481	20.19	21.2529	19.3725	19.985	20.0726	19.2434	18.5023	19.5644	19.3123	20.3673	20.5448	19.6798
hsa-miR-548d-5p-4395348	29.225	29.6771	1.36808	-1.7559	1.7559	0.0862143	0.095	1	0.985313	29.0171	28.6855	29.5131	28.5134	29.5643	29.7352	29.4328	28.8826	31.7939	29.8879	28.824	29.3313	29.3658	29.5245	29.7642	29.9446	30.3758	27.5176	29.3824	28.7236	31.1258	30.1432	30.3582	31.8853	29.2096	29.644	29.0402	28.9723	29.1199	29.6676	29.128	29.8028	30.1195	29.6867	28.7955	30.0855	31.4513	29.461	29.8845	30.044
hsa-miR-876-3p-4395336	25.6979	25.8629	1.12118	-1.75137	1.75137	0.0869571	0.091	1	0.985313	25.4791	25.2674	26.1171	25.8434	26.005	25.3177	25.5523	26.0869	25.9192	25.7481	25.6252	26.5288	25.941	25.6931	25.9979	25.5124	25.7212	26.7047	26.3117	25.8485	25.7132	26.0325	26.2569	25.7457	25.4757	25.8773	26.0974	25.6877	25.6057	26.642	25.8806	26.1182	25.8391	25.5756	25.7596	26.0888	25.7514	25.766	26.0958	26.136
hsa-miR-551b-4380945	25.4915	25.8343	1.26814	-1.74986	1.74986	0.0872408	0.088	1	0.985313	25.6356	26.0324	25.7182	25.2686	25.9045	24.9222	25.3475	25.1219	25.1815	26.1465	25.3022	25.0575	26.2604	26.3556	25.8324	25.7742	26.7257	26.0497	25.2127	25.0943	25.3829	25.8361	25.6807	26.0817	26.4047	25.6258	25.8235	26.0182	26.2903	25.1421	25.5988	25.5909	26.0367	26.227	26.8795	26.2578	26.4023	25.3011	26.1812	24.9389
hsa-miR-218-4373081	14.8857	15.0191	1.09692	-1.73931	1.73931	0.0890776	0.084	1	0.985313	14.5401	15.1296	15.0595	14.8683	14.8457	14.6852	14.903	15.0776	14.5924	14.8823	14.9887	15.1015	14.9233	14.8256	15.4443	15.3741	14.8232	15.5062	14.985	14.5653	14.9749	15.1717	15.2035	15.28	14.9825	15.0796	15.2106	15.1636	14.9004	15.0924	15.003	14.7609	14.9232	14.8602	15.2073	15.0726	15.2148	14.8019	15.4695	15.0353
hsa-miR-450b-5p-4395318	28.1093	27.6738	-1.3524	1.73757	1.73757	0.0893939	0.081	1	0.985313	28.0897	27.4351	28.9006	28.1288	27.5388	27.3047	28.5628	29.7073	28.8344	28.3709	27.516	26.9718	27.0262	27.4782	27.5982	27.0631	27.9774	27.2115	28.7878	29.6717	26.8518	27.0823	26.8484	27.6923	27.7121	28.2313	27.0177	26.9298	28.0764	27.257	27.7224	28.0305	27.7309	27.2423	27.9554	27.6552	27.3856	28.0073	28.9837	28.1153
hsa-miR-29a-4395223	13.64	13.8137	1.12791	-1.72273	1.72273	0.0920469	0.081	1	0.985313	13.4636	13.8517	14.0777	13.1477	13.6553	13.4746	13.6248	13.9316	14.0836	13.9973	13.77	13.8695	13.6298	13.3943	14.0018	14.0272	13.7984	13.829	13.8712	13.4664	13.9847	13.6759	14.0595	14.0241	13.4458	13.8531	13.9923	13.7364	13.5762	13.5956	13.6196	13.7528	13.7932	13.8619	13.5162	13.6722	14.1191	13.7591	14.0356	13.9685
hsa-miR-769-5p-4395186	17.8055	17.8865	1.05774	-1.71945	1.71945	0.0926041	0.09	1	0.985313	17.743	17.868	17.5536	17.8682	18.208	17.6248	17.5494	18.0149	17.6811	18.2411	18.08	18.3372	18.1508	17.9203	18.3881	17.87	17.7858	18.4011	17.9286	17.7265	17.784	18.4665	17.602	17.7672	18.1156	17.8256	17.7844	17.8502	17.8776	18.2514	17.9802	17.7757	17.8954	17.6705	18.0794	17.8756	17.8641	17.917	18.4555	17.7114
hsa-miR-650-4381006	27.0906	27.6713	1.49562	-1.71429	1.71429	0.0935755	0.098	1	0.985313	26.8305	26.0717	27.1177	28.6288	27.0634	25.8605	27.6174	28.1003	31.4281	29.2709	27.4303	27.4126	27.5329	26.8594	27.0712	27.0714	27.5641	26.9143	28.4443	26.4629	31.7563	26.4845	30.1343	30.9016	25.6762	27.7472	28.2446	26.885	27.6691	27.9044	27.7639	29.9678	29.2262	27.6736	27.1177	27.6095	28.5465	28.0213	27.3254	28.7308
hsa-miR-454*-4395185	27.1595	26.8328	-1.25408	1.69039	1.69039	0.0980469	0.106	1	0.985313	27.3156	27.1785	27.2527	27.1994	26.4623	26.8059	27.1404	26.9805	27.1544	26.7157	26.7807	26.6205	26.7672	26.7386	26.3826	26.9769	26.3267	26.4071	26.749	27.1756	27.1729	26.1488	26.3034	27.0083	26.6862	26.9668	26.8541	26.8116	26.9628	27.0443	26.8014	27.0178	26.884	27.2804	27.3101	27.1983	27.0537	27.1801	26.7685	26.7943
hsa-miR-23b*-4395237	33.2065	32.0187	-2.27812	1.65414	1.65414	0.105192	0.102	1	0.985313	34.6001	37.7018	32.7357	37.7018	29.6717	33.6277	32.7853	31.735	30.0868	31.1658	34.0632	32.1527	34.8459	33.0038	36.8784	31.1821	30.7355	30.4074	30.7049	32.657	30.5827	32.7779	28.4089	30.395	31.8846	31.3585	31.6107	34.8851	34.758	32.7869	34.9046	31.759	35.5313	31.7913	33.8079	33.0825	31.009	35.1271	32.6955	30.9497
hsa-miR-455-3p-4395355	23.0595	23.3096	1.18929	-1.63923	1.63923	0.108247	0.123	1	0.985313	22.7758	23.05	23.2181	22.908	23.4686	23.3825	23.069	22.8007	22.794	22.7285	22.9618	23.0028	23.2283	23.4052	23.3032	23.2322	23.0507	22.8035	23.8409	23.2464	23.5853	23.1813	24.0321	23.5798	23.4964	23.8893	23.4713	23.0888	23.516	22.7965	23.7554	23.5814	23.316	23.5693	22.7124	23.0061	23.2267	23.3288	23.3549	23.4783
hsa-miR-30c-2*-4395221	31.4658	30.2342	-2.34834	1.62129	1.62129	0.111996	0.106	1	0.985313	30.812	32.346	32.383	29.1425	31.8353	32.4021	31.0963	30.3271	29.9381	29.2122	30.6639	29.2338	29.5474	31.0718	31.036	32.4945	30.826	33.7839	29.851	29.376	28.9472	28.4413	29.2507	29.4966	31.1704	31.7468	32.6112	31.2554	30.0991	29.9468	31.7704	30.5405	29.8117	29.7616	28.3871	29.7184	30.4976	32.4632	31.9332	30.3692
hsa-miR-888-4395323	27.4548	27.4096	-1.03184	1.60995	1.60995	0.114498	0.112	1	0.985313	27.2565	27.2391	27.5185	27.3805	28.02	27.8617	27.3911	28.3876	27.7041	27.1712	27.6035	27.3438	27.379	27.081	26.5271	27.4029	27.5053	28.4581	27.7873	27.5454	26.954	27.0671	27.0116	27.5322	26.9236	26.9451	27.6167	27.6312	27.278	27.4601	26.7854	27.4163	27.8472	27.7183	27.3298	27.7165	27.3318	27.0007	27.5953	27.6932
hsa-miR-139-5p-4395400	14.5046	14.6544	1.10938	-1.60504	1.60504	0.115602	0.113	1	0.985313	14.3947	14.4701	14.4627	14.6885	14.8652	14.3317	14.5391	14.7546	14.6075	14.957	14.7691	14.9161	14.6815	14.6403	14.7554	14.3723	14.4536	15.1712	14.8588	14.4648	15.0015	14.7629	14.3815	14.8515	14.6031	14.4944	14.6936	14.6452	14.5542	14.8886	14.3844	14.6053	14.6635	14.8473	14.5591	14.9415	14.5195	14.5862	14.716	14.6247
hsa-miR-550-4395521	29.9882	30.2022	1.1599	-1.58372	1.58372	0.120371	0.131	1	0.985313	28.8065	29.5806	29.9069	28.9463	30.2572	30.1181	31.0288	30.0695	29.6547	30.4623	29.6316	30.4924	29.2173	30.4462	29.5115	30.3175	30.1757	30.0092	30.1957	29.8267	31.3068	29.622	29.7346	30.4988	29.9401	30.4674	31.6806	29.8246	30.4724	29.7079	29.1214	30.2088	31.0385	30.1365	30.8172	31.6806	30.273	30.8579	30.6572	29.8396
hsa-miR-374b*-4395502	28.2397	28.0764	-1.11987	1.57783	1.57783	0.121786	0.135	1	0.985313	28.2359	28.2434	28.2499	28.4833	28.2257	28.3843	28.1503	28.2313	28.4202	28.178	27.8735	27.9211	28.3614	28.1923	28.4548	28.1761	28.5311	27.4833	27.6975	27.8941	27.9304	28.1866	27.8185	28.2565	28.8591	27.6892	27.8868	27.6771	28.2572	28.1424	27.9581	28.7375	28.1139	28.4508	28.4175	27.8742	27.8569	28.0387	27.5776	27.8748
hsa-miR-425-4380926	20.6874	20.3597	-1.25506	1.57552	1.57552	0.122302	0.123	1	0.985313	20.6871	20.7449	20.2851	20.6878	20.2893	20.8045	20.1744	21.1213	20.8332	20.9648	20.6323	20.8503	20.6085	20.0547	20.3589	20.4871	20.7358	20.6649	20.1736	20.6169	20.9253	20.8211	19.9427	20.0797	20.1956	20.3605	20.702	20.3502	20.2123	20.2824	20.0047	20.0534	20.1612	20.3902	20.0049	20.0318	20.5752	20.3333	20.458	20.17
hsa-miR-382-4373019	19.0652	18.8234	-1.18245	1.57214	1.57214	0.123098	0.115	1	0.985313	19.1064	18.798	18.7279	19.3087	18.7762	19.2016	19.024	19.4368	18.4274	18.7476	19.0992	19.0041	19.1136	18.5906	19.2259	18.3559	18.7406	19.6627	18.7577	18.9741	19.002	19.2754	18.6229	18.7442	19.0012	18.7374	18.5417	18.9756	18.9148	19.0579	19.1582	18.6315	18.652	18.7429	18.8177	18.7062	18.7326	19.2214	19.0395	18.8291
hsa-miR-649-4381005	30.8667	31.4111	1.45844	-1.57055	1.57055	0.123453	0.142	1	0.985313	29.9234	30.4635	31.6737	30.9444	31.8887	30.789	30.2981	31.464	32.8948	31.1549	30.4938	31.2196	30.8478	31.6027	31.0628	31.1052	31.6786	29.7266	34.1428	31.1873	31.2133	29.6287	34.1364	35.2193	29.3683	32.0893	33.0994	30.3509	30.3014	31.962	30.4798	32.3105	33.3456	31.0629	30.5182	33.2204	31.9475	32.7109	32.6474	33.0576
hsa-miR-210-4373089	21.3223	21.1886	-1.09704	1.56448	1.56448	0.124792	0.115	1	0.985313	21.8832	21.2849	21.3409	20.9213	21.3036	21.5248	21.7037	21.0828	21.1715	20.758	21.3205	20.9889	19.7118	21.241	20.5406	21.4563	21.3026	20.7814	21.4689	21.73	21.2117	19.9341	21.2029	21.5318	20.7931	21.1054	21.6819	20.919	20.9275	21.1567	21.5362	21.1744	21.5452	21.2313	20.712	21.567	20.8057	21.5821	21.0063	21.451
hsa-miR-29b-1*-4395276	33.6507	32.4798	-2.25147	1.56401	1.56401	0.12492	0.135	1	0.985313	32.939	33.0069	36.4592	36.4592	30.3687	34.2944	32.1758	34.4334	29.7841	32.2811	35.8064	31.5908	34.2467	31.9347	33.9512	32.75	31.5323	31.0732	28.406	32.5246	31.4536	35.6897	31.7558	31.3323	32.1881	34.2535	31.6865	31.3565	33.9923	34.5497	36.4592	32.5364	34.8647	32.8077	31.3884	30.7016	33.1066	33.4393	32.435	32.6095
hsa-miR-515-5p-4373242	30.5355	31.1279	1.5078	-1.55808	1.55808	0.126345	0.12	1	0.985313	31.485	31.9125	29.7834	30.6385	28.7521	30.4325	29.3795	31.5165	32.8466	29.6253	30.9705	32.282	32.0527	31.5212	32.4385	31.1202	30.1238	34.5958	29.7972	30.2262	31.6633	32.3261	31.6218	30.3741	32.8368	31.1373	31.8621	31.033	29.75	30.632	30.3204	29.395	32.3419	31.1357	31.8663	30.3018	31.3827	29.6947	30.7768	30.3634
hsa-miR-133b-4395358	24.2692	23.7482	-1.43498	1.55641	1.55641	0.126702	0.139	1	0.985313	24.0802	23.6098	24.5308	24.3138	22.8122	24.5787	24.2247	24.3225	24.0841	23.2385	24.3293	24.2781	23.9768	23.0772	23.5111	23.945	23.5593	25.0342	24.0606	24.5204	23.6888	23.8782	24.0857	23.6716	22.4687	24.2259	23.4331	23.1375	23.7685	24.2045	23.932	23.8805	23.5484	23.1068	23.7279	22.9035	22.9385	24.2335	23.1829	23.3792
hsa-miR-431-4395173	28.7906	28.3145	-1.39104	1.54987	1.54987	0.128216	0.128	1	0.985313	27.9379	28.2758	28.8948	31.6208	30.8726	29.6259	28.6865	28.079	26.9956	28.2009	27.6584	27.0143	28.9054	29.357	29.6299	27.3701	26.9926	31.5815	29.2325	28.7606	27.8394	29.2154	27.7645	27.6145	29.3932	27.6347	28.1655	30.702	27.7198	28.4281	29.2041	28.0389	27.8286	28.1274	28.8612	29.5119	28.4683	30.1193	27.9738	29.3288
hsa-miR-211-4373088	28.2434	26.3791	-3.64087	1.50445	1.50445	0.139461	0.129	1	0.985313	29.4505	27.0543	22.4801	31.7431	28.4357	24.6366	28.0512	33.1563	27.3039	27.3238	26.888	26.2937	26.4646	24.4474	27.1611	25.8484	31.8318	21.3268	21.567	28.8938	21.6222	31.6589	21.8227	28.7723	29.7528	27.5783	21.2584	22.4668	26.8341	30.2224	24.2134	25.7307	23.2973	31.5381	25.2623	22.0021	23.11	23.4865	30.1562	29.9615
hsa-miR-15b*-4395284	27.4234	26.8086	-1.53132	1.47768	1.47768	0.146237	0.133	1	0.985313	26.8065	28.8771	28.6008	27.3201	27.2465	27.5497	27.5267	25.7182	26.2749	26.3032	27.1311	26.2256	26.2101	27.113	27.6849	26.9521	28.2758	25.0262	26.0612	26.6994	25.809	26.516	24.908	26.1539	27.3525	27.7107	28.2188	28.1814	27.3587	26.8464	27.1948	25.9994	26.6573	28.4092	27.5566	26.5695	28.434	28.1423	26.7708	26.1753
hsa-miR-651-4381007	30.7074	30.2861	-1.33912	1.47333	1.47333	0.147425	0.142	1	0.985313	30.8993	31.2962	30.0061	31.263	29.9353	30.4959	31.2508	30.5155	30.3105	31.1948	29.8649	30.157	30.916	30.1965	31.2268	29.8809	30.0073	30.1618	30.4383	30.279	30.9487	29.8683	29.3979	29.7567	30.3407	30.1039	31.0124	30.0057	29.9428	31.0035	29.5762	30.4461	30.9054	30.4052	30.1254	30.736	30.2932	29.6276	31.348	31.6714
hsa-miR-7-4378130	20.8564	21.2408	1.3053	-1.44516	1.44516	0.155014	0.142	1	0.985313	20.6741	21.3994	20.7912	20.5866	21.7476	20.8214	20.8915	21.3771	21.3056	21.5985	21.011	21.0405	21.7908	21.6132	21.1375	21.499	21.6048	22.4384	21.0411	20.4161	20.7974	21.328	21.4022	21.5085	22.4769	21.011	21.2371	21.0298	21.1835	20.2404	20.7217	21.1854	21.022	21.332	21.2446	22.1197	21.3806	20.9673	22.3913	21.2134
hsa-miR-15b-4373122	19.9283	20.0354	1.07705	-1.43481	1.43481	0.157863	0.151	1	0.985313	20.098	19.9709	19.9632	19.6093	19.771	19.9967	19.8934	19.7476	20.0267	20.2155	19.9247	19.8512	19.6273	20.044	20.0252	20.2479	20.253	19.415	19.6285	19.9353	19.7832	20.0585	19.8807	19.8795	20.0924	20.0751	20.0238	20.1857	20.1956	19.6861	20.4307	20.1419	19.8642	20.5285	20.1739	19.7282	20.4061	20.1766	20.1015	19.8579
hsa-miR-520g-4373257	31.4862	30.9114	-1.48945	1.42714	1.42714	0.160055	0.167	1	0.985313	31.1868	30.7653	33.4897	30.7971	32.4572	29.7492	32.8878	31.7856	32.7171	30.9941	30.3854	30.9163	30.0265	30.0847	31.4615	29.2955	30.0142	31.9801	30.9935	33.3491	31.1601	30.0481	31.6566	30.9904	32.9354	30.6146	32.8829	30.6625	31.3733	29.8776	31.4932	28.9625	30.795	30.5115	30.7696	31.4664	32.6137	30.9066	30.6241	30.2208
hsa-miR-302c-4378072	28.5061	28.7447	1.17983	-1.412	1.412	0.164459	0.182	1	0.985313	29.683	28.6038	28.6282	27.5805	29.3347	27.9111	28.4084	27.1063	27.8987	28.3928	27.1851	28.7336	28.1503	29.6254	28.1958	30.0135	28.7558	27.8674	29.4029	28.2629	28.6276	28.036	28.617	28.138	29.3211	28.4828	28.6675	29.4808	28.8001	27.787	30.6622	29.3758	28.2738	29.7605	29.328	29.54	29.1571	29.7945	30.0235	29.0405
hsa-miR-199a-5p-4373272	28.0225	27.8537	-1.12414	1.40893	1.40893	0.165308	0.149	1	0.985313	27.5942	28.0225	30.3585	27.632	30.1473	28.0224	28.4092	27.8523	27.2655	26.6874	27.5875	27.9078	27.7996	29.5106	27.3656	28.3962	28.6761	28.5448	28.4981	28.6639	27.4828	26.8267	30.3585	28.9151	28.6168	29.307	28.7148	27.2198	27.1656	27.946	28.1406	27.9969	27.3885	28.1328	27.49	27.4521	27.579	27.7935	27.4178	27.7594
hsa-miR-432*-4378076	31.2792	30.3198	-1.94457	1.39286	1.39286	0.170102	0.174	1	0.985313	30.7636	32.7892	31.0348	31.5236	29.0941	32.481	32.474	30.7788	28.7093	29.1359	30.6919	29.5794	30.3064	30.1544	32.9612	30.3331	27.8833	33.6928	32.7258	29.8171	28.7255	33.5229	29.3931	28.7147	33.3484	30.626	30.7665	32.929	30.1952	30.9643	31.0072	29.5254	31.0816	29.4973	30.901	30.4823	29.7345	29.9186	30.8039	30.0591
hsa-miR-383-4373018	18.3658	18.5456	1.13271	-1.37837	1.37837	0.1745	0.16	1	0.985313	18.2752	18.6816	18.2077	18.3501	18.3642	18.4188	18.5379	18.3674	18.3709	18.6311	18.328	18.8789	18.6726	18.6074	18.3081	18.5368	18.3592	19.1151	18.409	18.0266	18.3003	18.6069	18.2444	18.4892	18.692	18.6275	18.3557	18.7424	18.6649	18.2356	18.3583	18.3497	18.5268	18.5544	18.8196	18.6305	18.6381	18.11	19.0399	18.6218
hsa-miR-377-4373025	30.688	30.287	-1.32047	1.36991	1.36991	0.17712	0.18	1	0.985313	29.0663	31.5209	30.9615	31.924	30.0072	30.4146	29.6982	32.3654	29.9496	31.161	30.698	30.8104	31.0139	30.3781	29.9121	29.294	30.017	31.9804	29.8984	29.3561	30.5289	30.4758	29.0598	29.9843	29.6775	30.537	30.3866	30.5371	30.4253	31.0133	29.4026	29.6666	29.5108	32.3654	29.0864	29.7697	31.4383	30.1959	30.5863	29.7197
hsa-miR-328-4373049	15.9683	16.1288	1.11768	-1.36356	1.36356	0.179037	0.175	1	0.985313	16.3802	15.9079	15.8773	15.841	15.8245	16.0288	16.1148	16.3544	15.9738	16.581	16.3673	16.733	16.2299	16.0145	16.5752	15.8176	16.1016	16.5706	16.1429	15.7885	15.8374	16.7654	16.1292	16.0465	16.176	15.9538	16.0138	16.0016	16.3144	16.5212	16.1285	16.272	16.2063	16.2677	16.0686	15.962	16.026	15.931	16.3484	15.8958
hsa-miR-425*-4395413	22.4121	22.282	-1.09437	1.35467	1.35467	0.181857	0.184	1	0.985313	22.6484	22.098	22.1571	22.8303	22.2767	22.3498	22.4744	22.5968	21.732	22.4494	22.5666	22.9837	22.4744	22.2131	22.1146	22.0841	22.1654	22.7995	22.3514	22.492	22.4024	22.0442	21.6317	21.7616	21.9653	22.4051	22.0442	22.2971	22.3902	22.9837	22.3462	22.1364	22.4877	21.9974	22.2669	22.393	22.0618	22.0719	22.3577	22.0105
hsa-miR-299-3p-4373189	31.9062	31.0021	-1.87146	1.33722	1.33722	0.187557	0.189	1	0.985313	30.8923	31.9068	31.9057	30.4009	30.0444	33.7102	31.9259	33.9818	30.82	33.9818	31.0135	32.4985	31.564	29.2429	30.7736	30.9061	31.8018	30.407	30.4892	33.9818	31.9615	30.7485	33.3939	31.0122	30.7769	29.909	31.3208	30.9919	31.1846	32.2282	30.2681	30.7134	31.2559	30.3811	32.2163	29.2205	30.5537	31.596	31.0265	30.7688
hsa-miR-518a-3p-4395508	31.5758	30.8919	-1.60649	1.33627	1.33627	0.187918	0.182	1	0.985313	30.6084	29.4362	31.6301	30.2073	34.7584	32.9144	31.5215	34.8718	30.8991	30.0832	32.5038	31.2991	29.0352	29.8796	29.3711	30.1254	31.5941	32.1555	33.5112	31.5237	29.901	29.64	32.1548	32.7588	32.9665	30.7281	33.0658	28.9492	31.1648	31.2642	31.9103	30.19	30.3455	34.3479	29.5905	34.1463	30.0145	30.8719	30.8846	30.2597
hsa-miR-30c-1*-4395219	28.8917	29.224	1.25903	-1.33188	1.33188	0.189296	0.211	1	0.985313	28.681	28.8091	29.9007	28.2384	29.0222	28.7688	28.9743	29.1541	30.0054	31.6661	28.4948	29.4738	28.6736	28.9511	30.627	29.7227	29.7557	30.295	29.8322	28.8101	28.9717	28.8555	28.9456	29.2594	28.3725	28.0744	30.9627	29.0074	29.5145	29.6591	29.1886	29.5813	29.9885	29.455	28.3098	28.6281	28.9007	30.6584	28.3915	28.4832
hsa-miR-29b-2*-4395277	23.8026	23.8649	1.04414	-1.33085	1.33085	0.189614	0.185	1	0.985313	23.7057	23.9647	23.9947	23.6752	23.5608	23.86	23.7452	24.0699	23.9667	24.0258	23.8436	24.0321	24.35	23.8495	24.2778	23.9608	23.7507	24.3506	24.0298	23.7207	23.5695	24.3506	23.8614	23.8549	23.6939	23.8096	23.8683	23.7969	23.8408	23.9482	24.0368	24.0167	23.8374	23.9419	23.6945	23.8852	23.8343	23.771	24.1644	23.6826
hsa-miR-150-4373127	17.0912	17.3478	1.19465	-1.31354	1.31354	0.195267	0.19	1	0.985313	17.0482	17.027	17.5779	16.755	17.3747	17.1342	17.3153	16.8889	17.5793	17.0477	16.8351	17.6254	17.6978	17.4316	16.6061	17.9759	17.2882	17.3028	17.4664	17.2868	16.9963	17.1292	17.4219	17.3574	17.2915	17.7636	16.8172	17.2726	17.4361	16.5624	17.5438	17.3858	17.0047	17.3941	17.5166	17.3381	17.6027	17.1549	17.0552	17.467
hsa-miR-544-4395376	29.04	29.1878	1.10788	-1.30212	1.30212	0.199149	0.193	1	0.985313	29.3825	29.5781	29.0419	29.0381	28.8294	28.2346	28.6352	29.4077	28.8004	29.9394	28.9319	28.722	29.7937	29.1857	30.1348	29.0351	28.6304	31.0985	29.01	29.0457	28.9209	30.1546	28.7041	30.0375	29.1899	29.4356	28.6434	29.4207	28.8487	30.801	29.6693	29.2136	28.7555	28.5629	28.9999	29.9734	28.4613	29.3152	29.6781	29.6684
hsa-miR-542-5p-4395351	29.2516	28.8744	-1.29875	1.29977	1.29977	0.19992	0.178	1	0.985313	28.1802	27.6805	29.8242	29.5742	29.0264	28.8127	31.0127	29.4767	28.6638	28.9003	29.4268	28.9947	27.4197	28.7273	29.037	29.1652	28.872	28.3583	28.2059	29.2569	29.0903	28.6599	28.6498	29.2958	27.5443	28.2184	28.548	28.9662	31.0127	28.8769	28.5103	28.4976	29.1072	28.2032	27.9818	29.3696	28.9903	29.7677	28.1926	29.487
hsa-miR-28-3p-4395557	19.9728	19.9281	-1.03148	1.29953	1.29953	0.20002	0.209	1	0.985313	20.342	19.689	19.7443	19.6894	20.0193	20.192	20.2567	19.9263	20.08	19.2963	19.9225	19.8666	19.525	20.2121	19.3536	20.2645	20.0855	19.2123	19.7605	20.5514	19.9395	19.3448	19.6869	19.8178	20.0188	19.9337	19.2123	19.7481	20.0714	19.5755	19.7658	19.966	19.8172	19.9411	20.0281	20.0218	19.962	19.9815	19.5139	19.9338
hsa-miR-133a-4395357	20.2923	19.9534	-1.26481	1.29699	1.29699	0.200855	0.221	1	0.985313	20.1285	19.6069	20.5478	20.3242	19.1418	20.5966	20.3941	20.2604	20.059	19.2761	20.5236	20.5163	20.0425	19.1546	19.7668	19.9981	19.5289	21.0913	20.1755	20.5523	19.9535	20.0203	20.2654	19.7237	18.6367	20.3996	19.5012	19.4205	19.9534	20.387	20.1038	20.1332	19.5056	19.6014	19.7044	19.2046	19.2905	20.2396	19.18	19.6035
hsa-miR-125b-1*-4395489	24.2859	24.5263	1.18131	-1.29021	1.29021	0.203006	0.192	1	0.985313	23.9338	24.4147	24.5719	24.0674	25.0029	24.0405	24.5054	24.1571	25.4036	23.9755	23.9652	24.5489	24.1975	24.8271	24.5128	24.7483	24.8219	24.3119	24.5294	24.2873	25.0185	23.7303	24.4469	25.2468	24.5232	24.566	24.9201	24.4419	24.681	23.5819	24.3675	24.3904	24.54	24.4054	24.5075	25.1344	24.9658	24.7872	24.2135	24.6598
hsa-miR-302a*-4395492	28.7421	29.4642	1.64949	-1.28656	1.28656	0.204278	0.218	1	0.985313	29.4684	28.4779	28.5562	27.9796	30.0661	28.9281	29.3127	28.3388	28.9756	29.4543	27.4416	28.5962	29.6007	30.4458	28.1477	29.2559	29.524	29.6212	29.4135	29.1177	29.3758	27.7942	30.2351	28.9414	30.6517	28.4792	29.4971	29.7044	29.9382	28.4098	29.4826	30.2548	28.3441	29.1185	29.7459	31.9383	29.572	28.0581	29.474	30.0515
hsa-miR-137-4373301	17.5946	17.7983	1.15171	-1.27467	1.27467	0.208386	0.209	1	0.985313	17.4917	17.6974	17.7489	17.4108	18.287	17.2709	17.4816	18.1438	17.1976	17.8138	17.628	18.2464	17.9324	17.7981	18.3007	17.7985	17.9325	18.7808	17.896	17.3501	17.6768	18.0731	17.7476	18.0092	18.4835	17.6603	17.9932	17.7896	17.5885	18.0021	17.5535	17.5919	17.8678	17.597	17.7663	18.2661	17.6686	17.5247	18.2387	17.7416
hsa-miR-361-3p-4395227	26.1195	26.0715	-1.03379	1.26616	1.26616	0.211463	0.213	1	0.985313	25.7824	26.1167	26.0697	26.4617	26.6359	26.1222	25.7954	26.5205	25.7727	26.054	25.7611	25.9373	26.4059	26.0284	26.2456	26.2448	25.9721	26.1327	26.548	25.8565	26.1753	26.1858	26.1111	26.0805	25.9251	26.0626	25.7006	26.3086	25.8992	26.0175	26.2936	26.0852	26.4073	25.8417	26.0094	25.9765	25.9967	26.1037	26.1511	26.1361
hsa-miR-490-3p-4373215	25.6438	25.4942	-1.10926	1.26015	1.26015	0.213488	0.223	1	0.985313	26.054	25.5602	25.2369	25.7275	25.4442	25.7973	25.4869	25.871	25.3518	26.0504	25.0518	24.8101	26.1157	25.4939	25.4147	25.6164	26.1844	25.954	25.2316	25.4555	25.7484	25.6512	25.537	25.3854	25.6133	25.3278	25.4946	25.4455	25.3507	25.0775	24.8101	25.5506	25.5929	25.5152	25.5738	25.5027	25.7421	25.1729	25.4696	25.4864
hsa-miR-885-3p-4395483	26.8056	26.3471	-1.37408	1.25713	1.25713	0.214518	0.22	1	0.985313	26.5022	26.8705	27.0156	26.6723	26.8082	27.7081	26.8029	26.4734	26.127	27.4	27.1472	28.4331	25.9621	26.4331	25.88	27.0568	26.4458	28.4331	26.158	27.1226	26.3412	26.4915	25.7996	25.4269	25.9693	26.353	26.4295	26.8363	25.9555	27.205	25.8736	25.817	25.8293	25.8292	25.9887	27.4074	26.5929	25.9136	26.0098	27.5525
hsa-miR-296-5p-4373066	23.8208	23.6893	-1.0955	1.25031	1.25031	0.21701	0.211	1	0.985313	24.2691	23.9906	23.526	23.5751	23.651	24.2597	24.259	23.5321	23.5952	23.9738	23.6985	22.9628	23.4685	23.9632	23.6514	23.4817	24.3201	22.8704	22.8704	23.68	23.4377	23.5489	23.1908	23.0113	24.5876	23.6468	23.9264	23.5094	23.7115	23.5758	23.9536	23.7378	23.9339	24.525	23.7437	23.7526	23.8893	23.4398	24.2871	23.824
hsa-miR-424*-4395420	27.7101	27.0409	-1.59013	1.24612	1.24612	0.218529	0.213	1	0.985313	28.0799	27.5885	27.0064	27.8317	27.4429	26.9329	28.2528	27.9346	26.6338	26.8667	28.579	26.6101	26.6646	26.655	26.5652	26.5594	27.3253	26.8962	27.7144	28.11	26.0577	26.9427	26.8357	27.0204	28.2653	27.1952	28.2573	27.1686	28.7322	26.4374	26.7864	27.4033	28.3315	27.0615	27.2897	26.7305	26.2435	28.8688	28.6013	27.1842
hsa-miR-767-3p-4395184	32.4382	32.0323	-1.32492	1.24085	1.24085	0.220418	0.217	1	0.985313	31.8462	32.449	30.2713	35.1542	32.4275	31.8013	35.455	32.921	30.9959	32.1118	30.9868	32.4181	33.1292	30.6223	35.455	31.7142	31.3302	31.9667	32.7794	31.0449	32.809	31.6675	31.7899	31.3292	32.309	31.0154	31.3816	32.0979	32.4978	34.2439	32.1414	31.4902	34.073	31.397	34.3887	32.4489	29.3056	33.4452	32.5165	31.242
hsa-miR-769-3p-4395190	25.4206	25.6254	1.15255	-1.23869	1.23869	0.221278	0.231	1	0.985313	25.4468	25.4266	25.7512	25.3142	25.4887	25.4145	25.1092	25.3433	25.4154	25.2268	24.979	25.6603	26.5602	25.1181	26.1465	25.2952	25.1441	26.2692	26.0203	24.881	25.0021	25.4959	25.289	25.331	25.1681	25.7971	25.5904	26.0272	25.8478	26.8017	25.7295	25.8704	26.3144	24.864	25.7169	25.5905	25.7824	26.4063	26.8017	24.9592
hsa-miR-744-4395435	17.7632	17.8493	1.06146	-1.23421	1.23421	0.222869	0.202	1	0.985313	17.5451	17.3125	17.9281	17.8867	17.9832	17.7355	17.646	17.7909	17.7483	17.8051	17.8488	18.2829	17.4267	17.8707	18.3091	17.3385	17.6026	17.9553	17.8981	17.3285	17.8633	17.8307	18.0668	18.3089	17.8939	17.8498	18.1536	17.837	17.8163	17.8838	17.7478	17.9016	17.7214	17.8103	17.7071	18.0162	17.9229	18.1242	17.5233	17.673
hsa-miR-517b-4373244	32.596	31.7857	-1.75355	1.23153	1.23153	0.223894	0.228	1	0.985313	31.2176	33.9754	32.3704	31.1495	31.5041	32.8216	34.3305	37.3267	34.3452	32.8842	35.6721	32.5495	31.2235	32.7944	30.5387	31.8445	33.6324	32.4105	30.0798	31.0379	29.4434	31.2722	30.61	31.4499	34.1324	30.3564	36.8665	30.3087	32.1828	30.2389	35.3501	31.8767	33.0888	30.5934	30.3764	31.474	34.487	33.6461	31.727	31.0317
hsa-miR-493-4395475	29.022	28.6206	-1.32075	1.22536	1.22536	0.226286	0.231	1	0.985313	29.1017	28.2102	28.0841	29.8178	29.6317	28.8018	28.9422	30.488	28.1589	29.4995	28.5375	28.6808	28.0187	27.9929	28.4545	29.6439	29.1743	30.9119	29.0159	30.2367	28.8208	27.851	28.6055	28.1481	28.5993	28.4733	28.3208	28.7544	28.6357	29.7824	27.9829	29.3211	28.7098	27.7011	27.9947	29.5015	28.5053	29.2435	28.341	29.152
hsa-miR-485-5p-4373212	23.1932	22.948	-1.18527	1.22192	1.22192	0.227596	0.22	1	0.985313	23.1798	22.844	23.2444	23.8304	22.9339	23.0861	23.2066	23.4315	22.2352	23.1596	23.4785	23.394	22.7165	22.5438	23.6118	22.6426	22.2181	24.014	23.155	22.9601	23.0382	23.8713	22.6787	22.5838	22.533	22.8896	22.7199	23.2573	23.1725	24.014	23.0583	22.8881	22.8893	22.7807	23.301	22.9794	22.7418	23.2406	22.7114	22.9358
hsa-miR-486-3p-4395204	29.3115	28.9596	-1.27625	1.21083	1.21083	0.231831	0.241	1	0.985313	29.2182	28.7359	29.8684	29.1881	28.4423	29.9182	29.4047	30.7017	29.0707	29.6485	30.7017	29.3036	28.9025	29.0686	28.637	30.7017	29.6328	28.9657	28.4995	30.7017	28.7371	29.1287	29.6631	28.6076	28.5081	28.4974	28.564	28.3185	28.8851	28.7364	29.0673	29.6619	28.6366	29.6432	29.7237	27.4744	28.8517	29.2855	27.8875	28.9534
hsa-miR-26a-4395166	15.1	15.23	1.09425	-1.20937	1.20937	0.232406	0.232	1	0.985313	15.2322	15.1341	15.0807	15.0773	15.21	15.0012	14.9062	15.1194	15.5996	15.3675	15.023	14.953	15.5264	15.2914	15.0429	15.2427	15.2412	14.6289	15.3682	15.0593	15.3824	15.1413	15.3159	15.2564	15.2724	14.9067	15.1064	14.9877	14.8506	15.1448	15.1226	15.3928	15.438	15.1068	15.0954	15.328	15.2188	14.935	15.4031	15.2839
hsa-miR-624*-4380964	31.2877	30.4897	-1.73877	1.19439	1.19439	0.238163	0.247	1	0.985313	30.3635	31.1322	32.0169	30.458	32.2845	31.4432	31.7753	30.5765	29.4638	30.8722	30.4687	30.8094	30.4662	32.469	31.12	30.6496	32.2092	30.8388	29.1069	30.6068	29.1227	30.0378	33.3416	29.6006	33.3299	30.071	29.7004	31.3043	30.4743	30.7129	32.6179	30.2202	28.9664	31.696	29.8259	30.505	30.4263	30.3366	28.6591	32.7222
hsa-miR-363-4378090	23.9091	23.8283	-1.05754	-1.18776	1.18776	0.240696	0.215	1	0.985313	23.577	23.926	24.0776	23.0562	24.0414	23.8921	23.9521	23.2173	24.2497	23.7118	23.2468	24.2183	24.0415	23.8325	23.7038	24.0336	24.2768	23.4687	23.7661	23.5208	23.4065	23.9694	24.2989	23.6305	24.1658	24.1898	23.8242	23.7497	24.2543	23.2888	23.7826	23.6752	23.6481	23.956	24.3367	24.0878	24.6164	23.7706	24.0226	23.4378
hsa-miR-375-4373027	23.19	22.9792	-1.15733	1.18446	1.18446	0.241963	0.218	1	0.985313	22.8468	22.7485	22.7034	22.8184	24.2047	23.852	23.5332	23.6314	23.8688	23.3839	23.5404	21.9818	22.9769	22.6014	23.1783	22.6712	23.0452	23.3801	23.1797	22.827	23.2532	24.1267	22.9003	22.6617	22.7151	22.8217	22.8479	22.9696	23.8198	23.723	22.4834	23.5907	23.1697	22.694	22.5838	22.7477	22.9816	23.0384	23.51	22.7563
hsa-miR-873-4395467	25.5995	25.9191	1.24797	-1.18141	1.18141	0.243139	0.236	1	0.985313	25.6099	25.2677	25.8334	25.5891	26.748	25.3936	25.5859	25.9237	25.8902	25.2825	25.723	26.6761	25.5372	25.85	25.9996	25.5597	25.9721	26.748	26.748	25.673	25.9481	25.487	26.1464	26.37	25.5285	25.5872	26.3581	25.696	25.2814	26.2756	25.9858	26.0667	25.9683	25.6778	25.8791	26.3777	25.948	26.0055	25.6908	25.8307
hsa-miR-627-4380967	29.8672	30.2043	1.26321	-1.17951	1.17951	0.243853	0.264	1	0.985313	29.7695	29.5544	31.1483	30.3859	29.5566	30.0244	29.965	29.5065	31.2371	30.1902	30.7425	30.7042	30.4971	30.4143	30.0436	29.7591	30.1453	28.6544	29.5646	29.6373	30.1224	30.1761	29.4813	30.4984	30.7182	30.6412	30.1377	30.5978	29.8806	29.826	29.6326	30.6155	30.6278	30.2294	30.1874	30.2185	31.741	29.658	30.7437	31.0213
hsa-miR-224-4395210	25.2219	25.1104	-1.08039	1.17888	1.17888	0.244112	0.235	1	0.985313	25.0269	25.0242	24.6197	24.7006	26.2001	25.417	25.4891	26.2334	24.5028	23.0391	25.8785	24.8802	24.5331	26.1697	24.0542	25.2462	25.4135	25.2483	25.9462	26.1781	24.2912	23.8327	25.7584	26.0303	25.7083	24.9028	26.2281	23.4053	25.3888	25.1408	25.4373	25.08	24.9509	24.3896	25.1938	24.1921	24.4729	25.168	24.1559	24.2583
hsa-miR-452-4395440	26.2048	25.7576	-1.3634	1.17797	1.17797	0.244469	0.238	1	0.985313	26.1671	25.3413	26.3323	25.5433	26.4472	26.0612	26.3579	26.2426	25.8793	24.1923	26.0813	25.6217	24.5968	26.6672	25.0538	26.2898	26.147	25.7994	26.8245	27.3697	25.197	24.5076	26.6844	26.7158	26.483	26.0274	26.2817	24.3099	25.1754	25.7158	26.1867	26.0572	25.638	25.0629	25.2691	25.1744	25.2579	26.3441	25.0321	25.5099
hsa-miR-192-4373108	21.1433	21.0276	-1.08353	1.17314	1.17314	0.246467	0.24	1	0.985313	21.2109	21.0715	21.3378	20.6584	20.8393	21.1963	21.6912	21.0903	21.3509	20.7805	21.0033	20.5982	20.5056	21.0032	20.6118	21.1285	21.1417	20.3084	20.7643	21.2395	21.3029	20.8909	20.7951	21.0074	20.2942	21.2801	21.1549	21.5199	21.1708	21.2689	20.8287	21.1851	21.0478	20.9748	21.1334	21.1568	21.5203	21.0854	20.9148	20.8699
hsa-miR-125b-4373148	14.3098	14.4002	1.06463	-1.16566	1.16566	0.24942	0.249	1	0.985313	14.3285	14.5434	14.4631	14.307	14.3125	14.2726	14.0829	14.1122	14.2013	14.4832	14.2148	14.6441	14.573	14.4056	14.6515	14.558	14.6116	14.1825	14.2209	13.9807	14.1666	14.5032	14.4673	14.5233	14.672	14.1678	14.2821	14.2597	14.3947	14.1354	14.4276	14.5203	14.4996	14.558	14.2645	14.3225	14.332	14.1705	14.7068	14.2912
hsa-miR-422a-4395408	27.0321	27.1271	1.06807	-1.14782	1.14782	0.25671	0.284	1	0.985313	26.7906	26.6827	27.529	27.0951	27.3988	26.9691	27.1647	26.695	28.0348	27.2356	27.2884	26.8078	27.3362	27.7282	27.205	26.865	27.3574	26.4878	28.195	26.8231	27.8582	27.094	27.8581	27.6719	26.95	27.6386	26.7548	26.6776	27.0891	27.4888	26.9356	26.922	27.6805	27.1602	27.0557	27.8877	26.8377	26.7697	26.9603	26.8324
hsa-miR-20b*-4395422	29.8553	29.6199	-1.1772	1.14498	1.14498	0.257978	0.261	1	0.985313	31.2904	28.612	29.708	30.0026	32.2948	29.3303	30.9917	28.7892	29.5565	29.304	28.5844	29.6924	29.8418	28.5496	30.1058	29.4611	28.9878	29.9064	30.8491	28.8958	29.3082	30.0874	28.4583	29.2199	32.1457	30.0672	29.6834	29.3625	30.552	30.1734	28.4122	28.9932	29.4944	31.078	30.2479	29.9882	30.5097	31.0904	28.6581	28.8392
hsa-miR-183-4395380	30.983	30.0626	-1.8926	1.14447	1.14447	0.258192	0.238	1	0.985313	32.0237	30.0217	27.4337	31.0721	30.8938	31.609	29.2456	32.9186	30.3269	29.727	31.6753	26.9136	29.3188	30.0962	29.088	31.2558	29.7358	32.0779	31.1956	33.3242	30.0755	30.6718	27.8811	29.3425	30.2019	31.3259	26.9136	31.1927	30.4327	26.9136	29.9306	29.9629	30.0267	30.6639	29.9213	28.8632	30.9993	30.2841	28.801	30.0497
hsa-miR-573-4381018	30.4214	30.7163	1.22683	-1.14176	1.14176	0.259253	0.264	1	0.985313	30.5219	31.1042	30.33	30.4122	30.4305	30.1147	31.6727	29.8674	29.4337	30.5357	32.6419	32.6419	30.2385	30.927	29.9635	31.0293	30.7385	30.8735	31.7998	32.2333	30.7451	31.7349	30.6341	30.7208	30.3032	30.6264	30.9143	30.7118	30.6186	29.8555	31.4418	30.3402	30.4116	30.523	32.2376	30.3636	30.0379	30.6409	31.0032	31.8404
hsa-miR-190-4373110	23.7952	23.953	1.11561	-1.13822	1.13822	0.260749	0.264	1	0.985313	23.7815	23.7952	23.9646	23.6877	23.8745	23.7952	23.5797	23.8922	24.0085	24.0791	24.1126	24.3559	24.4411	24.2795	23.8982	24.0818	24.2088	23.1199	23.5072	23.6354	23.6821	24.0087	23.919	23.9052	24.2256	23.6628	23.7617	23.6375	23.5065	24.1673	23.7161	24.0095	24.1268	23.8754	23.799	24.0814	23.8291	23.537	23.9871	24.1283
hsa-miR-448-4373206	27.839	28.0426	1.15164	-1.13498	1.13498	0.262059	0.265	1	0.985313	27.3763	27.9338	27.6091	28.5691	27.9255	27.3793	27.9775	27.7525	26.4332	28.5327	27.7622	27.3932	28.1737	28.6403	27.9753	28.0726	28.548	29.3035	28.7439	27.9753	27.0561	28.0378	28.0476	27.7744	28.882	27.4268	27.7865	27.8475	27.8291	27.6029	28.222	28.0545	27.5734	27.922	28.8833	29.3035	28.3501	27.2544	29.0831	28.2952
hsa-miR-381-4373020	26.1185	26.2721	1.11234	-1.12841	1.12841	0.264816	0.264	1	0.985313	25.3951	26.6472	26.1903	25.6509	25.9797	26.3728	26.0467	26.4932	26.1909	26.1487	26.1119	26.418	27.0121	25.6221	26.5004	26.3339	26.4446	26.3312	25.8419	25.6038	26.6695	26.1251	26.3147	26.3219	26.5548	26.4485	25.9374	26.303	26.1996	26.3423	26.2109	25.833	26.2412	26.0401	26.2188	26.3782	26.5818	25.8996	26.9813	25.89
hsa-miR-29a*-4395558	22.3018	22.3679	1.04684	-1.12527	1.12527	0.266135	0.276	1	0.985313	22.3599	22.3348	22.3025	22.1385	22.0459	22.3012	22.0017	22.5914	22.9185	22.5009	22.322	22.5264	22.5046	22.0852	22.7912	22.4161	22.3268	22.3765	22.3592	22.0875	22.1627	22.6335	22.5782	22.3894	22.4276	22.0313	22.1961	22.2183	22.1135	22.355	22.0904	22.7007	22.5603	22.3912	22.1458	21.8426	22.403	22.2032	22.7872	22.2278
hsa-miR-500*-4373225	29.143	28.5031	-1.55815	1.12132	1.12132	0.267827	0.269	1	0.985313	30.494	29.5128	28.2709	29.7342	28.2391	28.6651	29.7156	28.7731	28.2052	27.6424	28.9084	27.5062	28.4578	29.0188	28.1784	27.977	27.764	29.7148	28.5125	29.9625	27.6032	27.9543	28.2085	27.903	31.0336	31.0336	27.8439	29.4561	31.0336	28.7915	28.5721	28.1983	29.3552	28.7702	28.4938	29.2516	28.4714	29.1049	28.4332	28.9492
hsa-miR-638-4380986	27.9271	28.1602	1.17541	-1.12033	1.12033	0.26822	0.26	1	0.985313	27.85	27.1168	28.0041	28.1774	28.1864	27.7218	27.8034	28.3529	28.4864	28.426	28.5759	28.767	27.8671	27.6332	28.1914	28.1787	28.735	27.3845	27.7425	28.1004	29.1857	28.2008	29.4569	29.0157	27.5343	27.8305	28.4395	27.5474	27.7982	28.2327	27.5367	28.5526	27.6653	27.4555	27.9656	27.1893	28.5444	27.5368	28.1418	28.4315
hsa-miR-15a*-4395530	24.7195	24.635	-1.06035	1.11929	1.11929	0.268667	0.258	1	0.985313	24.6784	25.1257	24.5382	24.9175	24.4631	24.7606	24.8455	24.574	24.4786	24.4818	24.7897	24.7859	24.7121	24.3715	24.9824	24.7236	24.6378	24.1539	24.1507	24.3897	24.5996	24.542	24.6321	24.0834	24.6919	24.6894	24.5596	24.5665	24.4795	24.7812	25.005	24.7991	24.5377	25.0994	25.077	24.1535	24.8946	24.846	24.4761	24.797
hsa-miR-22*-4395412	22.4438	22.5827	1.10112	-1.10558	1.10558	0.274422	0.268	1	0.985313	22.4727	23.0332	22.3987	22.6423	22.6504	22.4148	22.3983	22.2788	22.7653	22.3977	22.8196	22.6575	23.1084	22.8034	22.8031	22.5127	22.3274	22.5186	22.4428	22.4572	22.4224	23.0144	22.3176	22.774	23.0037	22.7749	22.3289	22.7707	22.5075	22.1946	22.5709	22.5144	22.8506	22.4776	23.0695	22.4534	22.5848	22.5806	23.1754	22.6479
hsa-miR-22-4373079	20.1026	20.3143	1.15805	-1.10552	1.10552	0.274441	0.256	1	0.985313	19.8057	20.1055	20.8554	19.6271	20.8933	20.0942	20.0996	20.2212	20.3254	20.0372	20.1344	20.492	20.1428	20.324	20.5126	20.7011	20.8247	20.318	20.2325	19.9115	20.6689	19.9014	20.9543	20.9542	20.3105	20.4716	20.499	20.2785	20.1019	19.7912	20.1183	20.2743	20.2872	20.1912	20.082	20.3375	20.7141	20.2661	20.8835	20.4458
hsa-miR-130b*-4395225	26.6728	26.6008	-1.05119	1.08804	1.08804	0.282086	0.28	1	0.985313	26.6717	26.561	26.6738	27.6258	26.1351	26.587	26.9439	27.3241	26.5636	26.8538	26.9594	26.3854	27.3235	26.2324	26.0382	26.4905	26.6747	26.5798	26.3351	27.1926	26.8472	26.3568	26.0441	26.7909	26.2995	27.2539	26.073	26.6217	27.3449	27.2058	26.3811	26.7696	26.9889	26.7096	27.2682	26.687	26.5045	26.0892	25.9526	26.4699
hsa-miR-26a-1*-4395554	25.8907	26.0621	1.12619	-1.08537	1.08537	0.283212	0.283	1	0.985313	25.8716	25.6087	26.2186	26.1776	25.8392	25.9097	25.7517	26.3281	26.5342	26.1982	25.7938	26.192	26.0609	26.1508	25.4992	26.3401	26.1633	26.421	26.609	26.3664	26.7096	25.3139	26.0321	26.5222	25.6697	26.2787	26.2832	26.0178	25.7948	26.2765	26.0313	25.9303	26.0634	26.0091	25.6829	26.055	26.7782	25.996	25.6373	25.9157
hsa-miR-497-4373222	21.2044	21.2454	1.02881	-1.08027	1.08027	0.285429	0.277	1	0.985313	21.1254	21.3508	21.1681	20.5449	21.306	21.447	20.9957	21.2406	21.7365	21.2335	20.6904	21.1231	21.3937	21.3936	21.3299	21.6678	21.8208	21.6166	21.5068	21.0481	20.9275	20.913	21.9029	21.3717	21.5221	21.0549	21.2652	21.0382	21.041	20.7305	21.2296	21.7453	21.1618	21.2572	20.9952	21.1095	21.3692	21.0685	21.3505	21.1957
hsa-miR-320-4395388	18.0436	17.9558	-1.06277	1.07622	1.07622	0.287292	0.283	1	0.985313	18.2564	18.0923	17.9729	17.6989	18.0122	18.075	18.4731	17.7658	18.1947	17.389	17.9037	17.9973	17.5839	18.2361	17.3791	18.2687	18.3977	17.0624	17.7554	18.1708	18.1969	17.3882	17.3902	17.4422	17.6268	18.1242	17.9065	18.3986	18.0166	17.764	17.9974	17.5167	17.9884	17.9676	17.9439	18.564	18.1868	17.7885	17.569	18.4396
hsa-miR-10a-4373153	26.0513	25.6967	-1.27872	1.07213	1.07213	0.28908	0.299	1	0.985313	26.4289	25.5529	26.0703	26.0324	26.1072	25.794	26.2387	24.8365	25.3139	25.2634	26.2207	26.5139	25.9868	25.2353	24.5224	25.9675	25.7083	25.1116	25.0241	26.6444	25.9197	25.7924	25.4266	25.9684	26.1785	25.0447	27.2097	25.5483	25.9118	25.7323	25.685	25.3135	25.9669	25.7108	25.4517	25.5082	25.7156	25.649	24.6805	24.7368
hsa-miR-223*-4395209	26.5636	26.7381	1.12856	-1.07128	1.07128	0.28942	0.292	1	0.985313	26.6144	26.211	25.8941	26.3025	26.7735	26.5256	26.8905	26.6015	27.2975	25.9247	27.2439	26.3047	26.4986	27.1772	25.6384	26.7874	27.2101	25.9892	26.7189	27.1816	26.5201	25.848	26.6905	26.8895	27.0014	26.9187	27.0966	25.9088	27.3237	25.908	27.3864	26.4012	27.0583	26.5157	26.8771	26.4488	26.7572	26.9982	26.5355	26.5047
hsa-miR-30c-4373060	13.8359	13.7238	-1.08084	1.06943	1.06943	0.290247	0.288	1	0.985313	13.731	13.9971	13.8469	13.5846	13.5435	13.8616	13.8249	13.8579	14.0138	13.7743	13.7258	13.5884	13.8137	13.4773	13.5661	14.0719	13.6882	13.7359	13.66	13.7056	13.5922	13.7279	13.8788	13.715	13.7217	13.7651	13.5704	13.784	13.5931	13.4739	13.8455	13.7843	13.6426	13.6681	13.7146	13.4392	13.8123	13.7566	13.9663	13.7368
hsa-miR-431*-4395423	27.5907	27.1064	-1.39889	1.06523	1.06523	0.29208	0.285	1	0.985313	27.2396	26.8921	27.4652	28.3511	28.2073	27.9549	27.7162	27.0597	25.6194	26.6544	27.9471	27.3189	28.0521	27.9997	27.9782	26.5423	26.171	29.4357	27.4483	26.6668	26.0128	28.8658	26.8359	26.7808	27.8645	27.1406	26.9272	27.7617	27.9506	28.8635	27.5467	26.8767	26.6011	27.0801	27.1328	26.8524	26.7638	27.3657	26.811	27.0183
hsa-miR-455-5p-4378098	22.9388	23.0396	1.07237	-1.05778	1.05778	0.29561	0.322	1	0.985313	22.8761	22.9129	22.9647	22.7108	23.4341	23.1147	23.0131	22.7202	22.8943	22.6868	22.545	22.6731	22.7843	23.117	22.9243	23.3213	22.9151	22.9714	24.0974	23.0333	23.5803	22.8158	23.7629	23.3303	23.1048	23.7851	23.4288	22.905	23.1558	22.6396	23.3295	23.407	23.0459	22.9466	22.546	23.0953	22.975	23.3428	22.9866	23.5519
hsa-miR-661-4381009	25.7533	26.0855	1.25895	-1.05716	1.05716	0.295898	0.293	1	0.985313	25.4139	26.0926	26.5448	26.6475	26.1939	25.1668	25.0955	25.2933	27.7641	25.6815	26.0186	26.2822	27.7475	26.0034	25.929	27.1003	26.2998	25.2958	26.4064	26.3844	27.1702	26.3529	26.9213	26.4397	26.1504	25.2805	26.0734	25.5038	25.3871	25.619	26.2227	26.0976	26.3047	25.0786	26.113	25.228	25.6815	25.8532	26.0319	24.6636
hsa-miR-21*-4395549	27.3614	27.1515	-1.15668	1.05119	1.05119	0.298559	0.287	1	0.985313	27.2764	27.6521	27.4399	27.1438	27.7744	27.7457	26.9754	27.2829	27.6228	25.6603	27.7833	28.3161	26.6705	27.6071	26.5379	27.1322	27.7668	27.0467	27.7535	28.3405	26.6363	25.6603	27.736	27.6731	29	27.3314	28.0749	25.9161	26.7618	27.3923	27.1707	26.5999	26.7979	26.3481	27.4744	26.2575	26.8577	27.4449	25.77	25.6603
hsa-miR-377*-4395239	26.4164	26.1925	-1.16795	1.03906	1.03906	0.30409	0.313	1	0.985313	26.2157	26.3998	26.5366	26.7335	26.191	26.5488	26.3938	26.4331	25.8926	26.148	26.1367	26.6215	26.3762	26.1999	27.1633	26.1501	25.8356	27.1633	26.1892	25.8876	25.8185	26.9242	26.1423	26.2003	26.1423	26.6493	26.5086	26.4719	26.4745	26.5754	26.1958	26.5212	26.0215	26.0955	25.9905	26.0528	26.0315	26.4756	26.5394	25.8881
hsa-miR-501-3p-4395546	29.8759	29.6339	-1.18259	1.03453	1.03453	0.306186	0.311	1	0.985313	30.0086	31.5921	29.7289	29.7432	30.2801	29.5131	30.2732	29.291	28.7172	28.6789	29.7511	29.5939	29.2162	30.7009	29.1645	31.6293	28.6607	28.4255	29.8176	31.5004	27.9769	29.83	28.6598	27.9322	31.2726	30.1435	29.4029	30.3871	31.0816	30.0204	29.674	28.9449	29.3029	30.0154	30.3783	30.27	29.1222	30.8178	29.5852	28.8224
hsa-miR-135b*-4395270	32.1799	31.4988	-1.60341	1.02599	1.02599	0.310216	0.334	1	0.985313	35.7538	31.3905	33.3609	32.0035	32.6924	30.4175	32.3563	31.7541	29.4359	32.8647	31.5397	27.7729	35.6996	30.8109	33.5315	32.9974	30.8092	31.6486	30.8215	30.7652	30.6583	30.525	30.9734	29.2375	32.0045	31.5419	31.903	31.4906	32.9345	31.4389	34.9536	34.8021	30.093	30.0007	35.7538	31.5069	32.8571	33.2118	31.1647	29.6124
hsa-miR-16-1*-4395531	26.3685	26.2668	-1.07305	1.02584	1.02584	0.3103	0.281	1	0.985313	26.1518	27.0279	26.378	26.722	25.9724	26.359	26.6061	25.7661	25.9956	26.2368	26.3779	26.6622	26.263	26.2155	26.0726	26.2314	26.6186	25.327	25.8767	26.2502	26.5487	26.5723	25.9038	25.9123	25.8934	26.2788	26.4559	26.339	26.6	26.556	26.2705	26.0753	26.4216	26.3389	26.8174	25.684	26.4938	26.2098	25.666	26.2925
hsa-miR-146b-5p-4373178	17.7742	17.6358	-1.1007	1.02335	1.02335	0.311463	0.325	1	0.985313	17.3955	17.6703	17.9681	17.6336	17.7588	17.7896	17.7961	17.8635	17.9206	17.5764	17.6938	17.8341	17.4805	17.2749	17.5655	17.6729	17.7253	18.296	17.6226	18.022	17.9513	17.7869	17.8056	17.7961	17.0336	17.8325	17.6065	17.4623	17.5285	17.649	17.7976	17.5697	17.4878	17.1764	17.2948	17.5167	17.6588	17.9218	17.4039	17.3293
hsa-miR-216b-4395437	28.0847	28.5946	1.42396	-1.01807	1.01807	0.313908	0.314	1	0.985313	29.3549	30.3299	27.5059	27.6522	27.8945	28.2748	28.6057	25.6779	26.6849	28.8237	29.7564	25.6147	28.9507	27.9379	30.1594	27.8537	28.637	26.3485	28.1422	28.1145	29.2702	28.34	28.4324	28.16	29.5494	28.9482	27.4873	30.6414	28.142	28.8508	29.5833	28.2968	28.5521	29.5723	31.7157	27.1486	30.6578	28.273	29.2752	29.9793
hsa-miR-378*-4373024	26.9475	27.0796	1.0959	-1.00518	1.00518	0.320086	0.309	1	0.985313	26.8903	26.3671	27.1606	26.537	27.0047	27.4503	27.5018	26.8629	27.68	27.2721	26.9367	27.1719	26.6429	27.6715	27.0562	27.6159	27.2638	28.0354	26.9607	26.7823	26.5737	26.6528	27.9132	27.0139	27.4891	27.7088	27.1548	26.8896	27.2447	26.6026	26.897	26.9167	26.4712	27.4082	26.7205	27.4049	26.8081	27.103	26.9932	27.1787
hsa-miR-222-4395387	13.8555	14.0278	1.12686	-1.00191	1.00191	0.321704	0.32	1	0.985313	13.8997	13.5662	13.6412	13.8113	13.8008	13.9208	14.007	14.4968	13.2833	13.8879	14.0899	14.5276	13.714	13.8142	14.329	13.6144	13.7031	14.7103	14.2294	13.6682	13.7511	14.3808	13.9019	14.1234	13.9993	13.9002	14.1476	13.8612	14.1846	14.6966	14.0529	14.3449	14.09	13.6838	13.9577	14.0129	14.0428	14.0617	14.12	13.636
hsa-miR-138-2*-4395255	23.104	22.9557	-1.10822	0.994731	0.994731	0.325198	0.326	1	0.985313	23.3837	22.7746	23.2019	23.8424	22.7346	23.0159	23.0056	23.192	22.7994	22.8218	23.6426	23.5919	23.1102	22.7203	23.1358	22.6635	22.7556	23.8105	22.9523	22.8092	22.9255	23.202	22.7888	23.1298	23.0977	22.9358	22.5562	23.1245	23.2611	23.8424	22.8887	23.0128	23.2307	22.9592	23.0795	22.4219	22.2609	23.1925	22.7446	22.5287
hsa-miR-30d*-4395416	24.5154	24.4033	-1.08074	0.993291	0.993291	0.325906	0.313	1	0.985313	24.4932	24.3998	24.5375	24.737	24.2512	24.6176	24.2391	24.7277	24.5191	24.315	24.6771	23.8216	24.5378	24.1893	24.2429	24.3794	24.2851	24.7388	24.4504	24.4959	24.5478	24.5272	24.77	24.3295	23.9299	24.2832	24.2776	24.5063	24.1288	24.6387	24.4273	24.4515	24.3689	24.2062	24.9978	24.2369	24.19	24.644	24.3509	24.6146
hsa-miR-411*-4395349	24.7078	24.563	-1.10563	0.979652	0.979652	0.332535	0.338	1	0.985313	24.5077	24.7631	24.8107	25.0073	24.3536	24.6525	24.6061	24.8586	24.5808	24.5504	24.6783	24.9156	24.6717	24.4555	24.822	24.7451	24.4478	25.1451	24.4709	24.2834	24.4683	24.7041	24.4562	25.1451	24.391	24.5676	24.5859	24.584	24.5944	25.1451	24.1287	24.5583	24.3955	24.3866	24.0754	24.5135	24.47	24.5385	25.0059	24.6342
hsa-miR-505*-4395198	24.7682	24.6082	-1.11733	0.963294	0.963294	0.340633	0.337	1	0.985313	24.7034	24.4121	24.8331	24.8971	24.5581	24.9066	25.0006	24.1928	24.5061	24.2828	24.4931	23.9606	24.6353	24.9261	24.3332	24.485	25.1747	23.7836	24.3733	24.9912	24.6831	24.5921	24.502	24.4139	24.6495	24.4709	24.6585	24.6797	24.7531	24.0795	24.6919	25.1239	24.5921	24.7467	24.7787	24.4749	24.6771	24.9762	24.2231	24.6242
hsa-miR-193a-5p-4395392	21.6412	21.863	1.16615	-0.960569	0.960569	0.341949	0.342	1	0.985313	21.7036	22.0637	21.3686	21.51	22.0375	21.7206	21.5788	21.1349	21.2893	20.6865	21.2715	21.8733	21.4727	22.3397	21.6072	21.5439	22.1697	20.9873	21.646	21.8526	21.6444	21.3181	21.7671	21.7971	22.5976	22.1129	21.8873	22.1589	22.4172	21.0245	22.2127	21.9983	21.9942	22.1485	21.9767	22.1631	22.183	21.8095	21.4734	22.2156
hsa-miR-520c-3p-4395511	28.0666	28.4595	1.31297	-0.956595	0.956595	0.343945	0.33	1	0.985313	27.6108	28.7082	27.8989	27.9654	28.5277	28.1679	27.5958	29.0811	28.4584	28.5428	28.6681	28.3485	28.6464	28.6033	28.5162	28.3905	28.784	28.4606	28.5075	28.9693	29.1934	29.1167	28.3084	28.3644	28.4459	28.6165	28.2715	28.1491	27.6424	27.0294	28.6766	27.7798	27.282	28.1648	28.0237	28.6452	27.5899	27.8412	29.5482	29.2887
hsa-miR-875-5p-4395314	29.0204	29.0787	1.04125	-0.954187	0.954187	0.345145	0.354	1	0.985313	27.8507	29.1279	29.552	28.5367	29.2321	29.6585	28.9128	28.4148	28.6191	29.8336	28.2727	27.9639	28.4321	30.2102	28.5769	29.8791	29.0684	29.0575	29.067	29.7185	29.6294	28.6618	29.8629	28.615	30.1731	29.3399	29.0889	29.821	28.8083	27.933	29.3396	28.9502	27.8162	29.9112	29.7646	29.5053	29.4279	28.5898	30.3449	29.0632
hsa-miR-511-4373236	26.9929	26.8511	-1.10323	0.952735	0.952735	0.34589	0.341	1	0.985313	26.4603	26.6721	28.1495	26.8683	27.1929	27.1174	27.9434	26.2316	27.7892	24.5928	26.7723	26.6234	26.1924	27.2491	25.7236	27.1733	26.2134	28.0679	28.0031	27.8005	27.1137	26.035	27.092	27.8051	27.7767	27.695	28.0099	26.2713	26.6352	26.9299	27.1064	27.0446	26.5151	25.6442	26.1609	25.8769	26.266	27.2989	25.0943	25.5337
hsa-miR-15a-4373123	23.0042	22.8435	-1.11787	0.949724	0.949724	0.34738	0.352	1	0.985313	22.7906	23.1208	23.1849	23.2561	23.1092	22.8105	22.8992	22.4904	23.0237	22.6873	22.7706	23.0183	22.8524	23.0701	23.1826	23.3021	23.0538	22.2938	22.2938	22.9873	22.7125	22.7892	22.7131	22.8005	22.7999	22.7966	22.7901	23.0142	22.8353	22.8284	22.9347	23.0146	23.2836	22.8516	22.6035	22.7407	23.1055	23.0379	22.6333	22.9849
hsa-miR-632-4380977	27.1521	27.29	1.1003	-0.946356	0.946356	0.349131	0.333	1	0.985313	25.9816	26.6024	27.1121	26.7197	27.59	27.3619	27.192	27.6735	27.4848	27.3495	27.2536	28.3184	26.3564	27.7125	26.9573	27.8597	27.7711	27.1827	26.9726	27.8117	27.707	27.3202	27.5117	27.3145	27.0182	27.4067	26.4607	27.289	26.8883	26.1633	27.0931	26.6443	26.0912	27.2909	26.8406	27.7304	27.7187	26.8511	27.119	27.7993
hsa-miR-629-4395547	28.0367	28.0484	1.00815	0.942529	0.942529	0.351088	0.363	1	0.985313	28.3752	27.9081	27.9916	27.7949	27.7819	28.8053	28.0818	28.9994	28.1826	27.8812	27.7014	27.5637	27.4727	28.1017	27.5987	28.3946	28.5407	27.2175	28.0304	28.8684	27.8647	28.486	28.0664	27.7136	27.7675	28.8404	27.3231	28.356	28.5197	28.3862	28.006	28.3639	28.267	27.83	27.915	28.4531	28.2531	27.9427	27.4333	28.4419
hsa-miR-346-4373038	24.2531	24.1857	-1.04779	0.938759	0.938759	0.35299	0.344	1	0.985313	24.6627	23.8376	24.0901	25.3937	24.0098	24.6646	24.2277	24.2785	23.601	24.5178	25.0745	25.4587	24.1379	24.2463	24.5054	24.1986	23.9138	23.9094	24.2482	24.1373	23.5846	25.062	23.3427	23.7619	24.3034	23.9265	23.309	24.4261	24.27	24.901	24.7495	23.9659	24.1728	24.7958	24.2304	23.9475	23.7842	24.0134	24.2143	24.0784
hsa-miR-942-4395298	26.881	26.7861	-1.06806	0.936738	0.936738	0.353931	0.34	1	0.985313	26.9593	26.8028	27.6012	27.4769	26.3218	27.6326	26.6466	26.1636	27.5195	27.0291	26.9906	27.4763	26.5226	25.6718	26.2529	26.7858	27.2986	25.7169	26.1642	26.9141	26.6858	26.6609	25.6718	26.6874	25.6718	27.468	25.6718	27.4678	27.4707	27.4719	26.7598	27.1769	26.8551	26.7864	25.6718	27.0113	27.2919	27.3347	26.489	26.4479
hsa-miR-532-3p-4395466	21.2925	21.363	1.05003	-0.935575	0.935575	0.354502	0.386	1	0.985313	21.4837	20.9519	20.9852	21.0608	21.5096	21.3512	21.4729	21.2339	21.1831	21.1382	21.4247	20.8565	20.6984	21.6127	21.1577	21.2546	21.5502	21.0626	21.4487	21.593	21.3227	21.217	21.4098	21.3422	21.8599	21.5905	21.4176	21.348	21.6349	20.7317	21.45	21.5092	21.3097	21.7461	21.5697	21.5846	21.3046	21.3047	21.378	21.2508
hsa-miR-518f-4395499	29.9312	30.4103	1.3938	-0.935521	0.935521	0.354535	0.328	1	0.985313	31.2838	29.5219	29.7957	30.8644	29.6619	30.4419	29.607	30.0668	30.43	29.911	29.7503	30.6397	30.0236	30.0843	30.4373	29.6537	31.4218	28.5031	30.1436	30.8702	31.0182	30.219	30.1439	32.2538	30.5863	29.8396	30.7997	31.205	29.4698	31.7438	30.5196	30.4478	30.6029	30.3829	29.5381	30.8308	30.3906	30.2043	31.1715	30.0724
hsa-miR-876-5p-4395316	26.3288	26.4955	1.12245	-0.932412	0.932412	0.356161	0.341	1	0.985313	26.3398	25.9659	26.3178	26.6703	26.75	26.2952	26.1814	27.0611	26.3192	26.4481	26.2213	26.7885	26.1282	26.488	26.7103	26.4728	26.458	27.4073	27.2903	26.1271	27.2079	26.9517	27.0588	26.9432	26.2541	26.4756	26.5249	26.4615	26.1925	27.2687	26.6156	26.6645	26.5029	26.1235	26.4667	26.5057	26.0999	26.5319	26.1432	26.8173
hsa-miR-214*-4395404	26.4674	25.7801	-1.61021	0.930465	0.930465	0.357139	0.341	1	0.985313	26.6962	24.7529	26.0609	25.8298	27.8695	26.7609	26.4267	26.508	25.2409	24.5125	26.2638	25.5677	24.8241	26.7978	24.7561	26.4367	26.5279	27.2455	27.9808	27.6604	25.5282	24.263	27.3424	26.6032	26.9437	26.4571	27.3681	24.4526	24.8805	25.2885	27.1019	26.5228	25.455	25.78	25.0575	25.7802	25.5469	26.8959	25.2227	25.5518
hsa-miR-125a-3p-4395310	25.5061	25.7476	1.18224	-0.926172	0.926172	0.359345	0.385	1	0.985313	25.2847	25.8199	25.3727	25.4922	25.3221	25.5918	25.742	25.52	26.1143	25.7515	25.4412	25.7958	24.7419	25.8309	25.1602	25.9525	25.8623	24.7776	25.6495	25.8338	25.9997	25.2349	26.0336	26.0568	25.4651	26.658	25.8367	25.3795	25.219	25.0935	25.3773	25.8024	25.6553	25.5412	25.4117	26.3262	25.9176	25.8868	25.5336	25.7438
hsa-miR-889-4395313	22.4661	22.4899	1.01666	0.924814	0.924814	0.360059	0.345	1	0.985313	22.4087	22.8169	22.8662	22.9658	22.311	22.4125	22.3554	22.5196	22.4925	22.8046	22.7443	22.8051	22.8304	22.1181	22.9063	22.4107	22.1487	23.0786	22.0947	22.3146	22.5853	22.8073	22.5653	22.2692	22.3031	22.5883	22.4873	22.6243	22.3213	22.3935	22.5222	22.3658	22.5148	22.4241	22.4533	22.5187	21.7791	22.0539	22.7802	22.2699
hsa-let-7f-1*-4395528	27.5714	27.8096	1.17954	-0.922278	0.922278	0.361402	0.351	1	0.985313	27.7128	28.382	27.2787	27.4557	27.2188	27.6714	27.4713	28.0152	28.6793	28.7428	28.0342	27.5983	28.8608	27.5717	28.1701	27.2213	28.8608	27.5665	27.1664	27.1192	27.8511	28.5946	27.8363	27.8199	27.8467	28.467	27.5316	26.7554	27.6557	27.8517	27.2528	28.2801	27.819	28.5795	27.6609	27.4885	27.8002	27.5898	27.7028	27.0222
hsa-let-7f-2*-4395529	26.7128	26.6018	-1.08002	0.916317	0.916317	0.364422	0.359	1	0.985313	26.5571	26.7227	26.7439	26.7044	26.7212	26.9426	26.6289	26.4953	26.738	26.9313	26.4839	26.1406	27.3695	26.6486	26.3678	26.8226	26.4105	26.7555	26.6749	27.0114	26.3548	26.5212	26.3308	26.9105	26.3213	26.4188	26.3798	25.9829	26.581	26.6226	26.7517	26.9589	26.6539	26.2622	26.7936	26.5622	26.4788	26.2991	26.8313	26.6299
hsa-miR-19b-4373098	15.0529	15.1937	1.10252	-0.916285	0.916285	0.364451	0.347	1	0.985313	15.1588	15.5613	15.0121	14.9399	15.0936	15.2804	14.9403	14.6417	15.8424	15.158	14.9477	14.9022	15.4063	15.4388	14.9905	15.4495	15.4777	14.4863	14.875	15.1357	15.3461	14.7525	15.0743	15.0366	15.3827	15.0088	15.2798	15.08	15.2173	14.5449	15.2921	15.1207	15.1016	15.5499	15.4571	15.2143	15.4949	15.2652	15.3064	15.173
hsa-miR-935-4395289	20.6431	20.4528	-1.14098	0.91335	0.91335	0.366041	0.35	1	0.985313	20.6862	19.8121	20.2525	20.8381	21.1835	20.4728	20.6	21.0808	19.647	20.5141	21.0235	21.0832	20.2993	20.3128	20.6591	19.9092	20.4716	21.1835	20.6016	20.4489	20.3259	21.012	20.2196	20.2434	20.5242	20.2929	20.6243	20.3428	20.6754	21.1835	20.5035	20.1979	20.4568	20.5231	20.7266	20.3597	20.2958	20.2244	20.4149	20.1868
hsa-miR-101*-4395254	27.66	27.4773	-1.13503	0.913214	0.913214	0.366104	0.352	1	0.985313	27.6328	28.5889	28.0123	27.5319	27.7319	27.4852	27.6871	26.7909	26.5641	27.2309	27.8719	26.5797	28.2222	27.4415	28.7595	27.2415	26.8482	27.0118	27.825	26.8987	26.5716	26.9075	26.2828	27.4137	27.5124	27.4827	27.6478	27.7289	27.7334	28.2853	28.0738	27.6359	27.8383	26.9012	27.5793	26.5796	27.4718	27.9872	29.1052	27.371
hsa-miR-26a-2*-4395226	26.8871	26.9707	1.05964	-0.910834	0.910834	0.367351	0.373	1	0.985313	27.1356	26.4005	26.3554	26.5627	27.3394	26.6387	27.2884	27.1589	27.0577	27.5043	26.3411	26.9126	26.9283	26.3429	27.2248	27.5364	27.4941	27.4188	26.8023	26.5697	26.8045	26.7987	27.4109	27.0146	27.2183	26.7671	26.7053	27.0072	26.5681	27.043	27.1275	27.3586	27.2185	26.9803	26.8741	26.578	26.8815	26.9612	26.9389	27.0141
hsa-miR-107-4373154	22.5281	22.402	-1.09134	0.907707	0.907707	0.369016	0.394	1	0.985313	22.1783	22.5001	22.5561	22.9167	22.359	22.4153	22.5933	23.0252	21.987	22.6239	22.707	23.0129	22.3973	22.0702	22.6727	22.4759	22.2898	23.3242	22.7514	22.4097	22.3873	22.932	22.533	22.1017	21.8687	22.1016	22.3747	22.793	22.2086	22.7911	22.7819	22.4562	22.1875	22.2064	22.17	22.191	22.2821	22.663	22.4067	22.3623
hsa-miR-148a-4373130	22.2252	22.0789	-1.10672	0.905222	0.905222	0.370296	0.387	1	0.985313	22.7679	21.4849	21.9832	21.4841	23.0212	22.2713	22.2587	22.1917	21.6132	20.957	21.2259	20.7812	20.6636	22.6194	21.4177	22.2399	22.4717	22.6539	23.0946	22.2842	20.9284	20.4696	22.9205	22.6869	23.0729	21.9886	22.8296	21.3749	21.1309	21.1992	22.5753	22.4386	22.5796	22.3833	21.119	21.9127	21.7129	22.3085	21.6742	22.1692
hsa-miR-200a*-4373273	30.0304	30.2947	1.20105	-0.903462	0.903462	0.371186	0.362	1	0.985313	31.8213	30.2085	28.9155	29.9458	29.9676	30.0932	30.116	29.6355	29.2656	29.8053	31.8201	27.4313	29.8529	30.7357	31.0522	29.0687	31.1094	31.4444	29.1869	30.205	29.9185	29.87	28.2361	33.8254	31.676	29.9613	33.8254	31.0046	30.3464	27.4313	30.1977	33.5733	32.0389	32.5197	33.8254	30.3471	30.243	29.7409	29.8729	31.0496
hsa-miR-93*-4395250	23.6899	23.5208	-1.12434	0.902979	0.902979	0.37148	0.352	1	0.985313	23.5902	23.8394	24.0138	23.2762	23.3003	23.8207	23.7895	22.8	23.5457	23.3385	23.3373	23.5393	23.246	23.5496	23.5796	23.6074	23.7774	22.6407	22.8786	23.5023	23.3867	22.7661	22.9095	23.3292	23.6224	23.7135	23.6056	23.6833	23.9894	23.3247	23.0736	23.1215	23.0867	23.7032	23.7442	23.8015	23.9239	23.7918	23.0825	23.4861
hsa-miR-644-4380999	32.0804	32.5437	1.37875	-0.901538	0.901538	0.37221	0.382	1	0.985313	30.6213	31.8268	31.421	33.0712	35.1968	31.8634	32.2974	33.0903	32.8387	31.6746	31.5607	33.1368	32.835	31.1905	31.0765	34.634	33.6449	32.1837	32.671	32.0126	32.0017	31.4345	32.8671	31.9275	32.4164	33.2336	32.1994	31.553	33.8617	32.1771	33.5722	34.9162	35.1968	32.4072	34.7063	34.559	31.7842	32.2845	34.5299	34.7739
hsa-miR-654-5p-4381014	26.1539	26.3008	1.10718	-0.899626	0.899626	0.373261	0.377	1	0.985313	25.7124	25.8933	26.5416	26.2836	26.9915	26.5151	26.0243	25.7257	26.0783	25.9981	26.46	26.1827	26.3581	25.9294	26.6689	26.5444	26.1262	27.2307	26.3719	26.0574	26.3868	26.42	26.8117	26.2435	26.1586	26.706	26.192	26.7646	26.6245	26.436	26.1216	26.1341	25.9463	25.8411	26.1093	26.4432	26.5975	26.1622	26.3776	26.0999
hsa-miR-125b-2*-4395269	22.2283	22.2349	1.00458	0.898928	0.898928	0.373616	0.355	1	0.985313	22.5406	22.6541	22.1111	22.279	22.1655	22.0385	22.4624	22.1777	22.2892	22.2006	22.1961	22.4693	22.2686	22.1043	22.1373	22.1186	22.2387	21.8285	22.1233	22.1894	22.3524	22.1384	21.8798	22.1174	22.3149	22.383	22.1965	22.2561	22.3721	22.3419	22.1578	22.1297	22.3883	22.508	22.6541	22.2311	22.2403	22.3774	22.472	21.9244
hsa-miR-367-4373034	26.939	27.421	1.39666	-0.898063	0.898063	0.374069	0.377	1	0.985313	27.7872	28.4923	26.8298	25.9485	27.7632	27.0482	26.4246	26.4996	27.3507	27.3488	25.8956	26.3323	28.8743	28.778	26.1057	27.9382	27.7513	27.1012	27.4763	26.8536	27.0176	26.1792	28.3962	27.5386	29.3187	26.616	27.9292	28.3276	27.0954	25.9674	27.9101	27.9216	26.8268	27.6056	27.3656	28.4413	27.63	26.1907	27.8257	27.1864
hsa-miR-25-4373071	20.5972	20.621	1.01664	-0.890788	0.890788	0.37789	0.391	1	0.985313	20.6932	20.609	20.5853	20.2439	20.4219	20.7505	20.6358	20.2017	20.6379	20.4711	20.5149	20.2438	20.5447	20.6713	20.4842	20.9838	20.9523	20.0108	20.1837	20.7845	20.3488	20.6136	20.6013	20.3983	20.4874	20.8233	20.3711	20.7371	20.7492	20.3446	21.0239	20.6561	20.7077	20.9145	20.8867	20.3167	20.9838	20.7596	20.6284	20.4807
hsa-miR-324-5p-4373052	19.0654	19.1267	1.04342	-0.887574	0.887574	0.379659	0.363	1	0.985313	18.8478	19.2268	19.2069	18.8713	19.2693	19.0752	19.0556	18.9494	18.99	18.9761	19.1364	19.3658	19.536	18.8826	19.3625	18.9976	19.0818	19.6681	19.1937	18.7731	18.7453	19.0102	19.2225	19.117	19.2769	19.2541	19.2387	19.1951	19.0746	19.1418	19.2344	19.0799	18.8045	18.8448	19.1151	19.0945	19.2005	19.2849	19.588	18.9113
hsa-miR-509-5p-4395346	29.9097	29.245	-1.58523	0.884793	0.884793	0.381078	0.378	1	0.985313	30.8008	29.029	29.7613	30.695	32.1626	30.0582	28.91	27.2751	29.2938	28.1814	29.6595	28.7618	29.6371	30.5922	29.1716	28.2377	27.0399	29.8698	29.0956	32.3913	28.6434	28.9872	28.726	29.9775	28.2895	28.8126	29.2616	30.1027	29.2285	29.435	29.5068	29.8642	29.8534	31.5864	29.084	28.8506	31.4373	27.6464	28.0764	31.6284
hsa-miR-488*-4373213	23.3767	23.5872	1.15705	-0.884649	0.884649	0.381131	0.393	1	0.985313	23.4476	24.1328	23.416	23.0328	23.8992	23.3374	23.1872	23.2576	23.6375	23.3354	23.1104	22.8642	23.8613	24.2179	23.9757	23.4718	22.8818	24.3182	23.6879	23.0049	22.9068	23.9944	23.4087	23.7479	24.3976	23.2556	24.0931	23.8012	23.5579	23.311	23.6164	23.5343	23.5544	23.7163	23.8995	23.7299	23.3302	23.4046	24.4698	23.4275
hsa-miR-199a-3p-4395415	21.2032	20.911	-1.22452	0.878317	0.878317	0.384441	0.375	1	0.985313	21.1574	20.4257	21.1342	20.6365	22.2961	21.249	21.2582	21.2846	20.5673	19.7033	20.6261	20.5279	20.0324	21.497	19.9783	21.4017	21.5313	22.1694	22.1969	21.9571	20.045	19.207	22.206	21.4999	21.8587	21.2554	21.8972	19.8536	20.2815	20.0331	21.621	21.332	20.3179	21.0406	20.4487	20.9069	20.4349	21.4817	20.2927	20.9151
hsa-miR-503-4373228	28.1811	28.0437	-1.09994	0.866389	0.866389	0.390639	0.383	1	0.985313	27.6028	27.4534	28.0283	27.4923	28.6867	28.6639	29.1286	28.334	28.1395	27.1613	28.5678	28.1739	27.5228	27.6496	27.0469	27.7517	28.5991	27.4189	28.3572	28.4524	28.2049	27.3703	29.0895	27.9479	28.3981	28.2237	28.5956	27.3794	28.2705	27.2357	27.653	28.471	27.8822	27.5675	28.1624	27.3899	27.7321	28.8424	27.4898	28.6866
hsa-miR-23b-4373073	21.1553	21.1442	-1.00767	0.863448	0.863448	0.392229	0.395	1	0.985313	20.9487	21.8612	21.2905	21.6741	20.6884	21.6779	20.9415	21.0201	21.126	21.3361	21.6274	21.6537	21.9352	20.5427	21.6918	21.1405	21.468	20.02	20.2914	20.9816	20.9293	21.85	20.4465	20.549	21.2138	21.1759	19.9944	21.0558	21.0526	21.857	21.2458	21.1492	21.2403	21.0809	21.3547	20.8627	21.148	20.8844	21.4016	20.8567
hsa-miR-138-1*-4395273	22.4069	22.4357	1.02013	-0.862875	0.862875	0.392527	0.404	1	0.985313	22.4668	22.1554	22.0113	22.5722	22.2182	22.347	22.6478	22.6814	22.157	22.8352	22.8791	23.1006	22.3991	22.4228	22.557	22.1737	22.4754	22.5611	22.1842	22.437	22.6779	22.9622	22.3609	22.5162	22.5461	22.6045	22.1976	22.2749	22.4343	22.6997	22.1627	22.396	22.5156	22.4264	22.4461	22.4979	22.2879	22.2072	22.3091	22.2986
hsa-miR-200a-4378069	24.2023	24.2099	1.00529	-0.850464	0.850464	0.399298	0.395	1	0.985313	24.1957	24.8442	22.7333	24.209	23.7867	24.4172	24.4914	23.189	24.1977	24.2221	24.045	22.7333	24.3353	24.3372	24.6339	23.9895	23.7751	23.6538	23.6691	24.0644	24.7292	24.1745	22.7333	24.4901	24.0727	24.0865	24.103	25.0629	24.7843	22.7333	24.6593	23.8869	24.042	24.6713	24.9849	24.28	24.641	24.6918	24.9277	24.8299
hsa-miR-20a*-4395548	24.0846	24.2197	1.09813	-0.848361	0.848361	0.4005	0.404	1	0.985313	24.2019	24.3886	23.8204	23.8727	24.1387	24.1694	24.0305	23.6222	24.398	24.2854	24.0069	23.6076	24.3424	24.6327	23.851	24.1942	24.381	23.3859	23.8138	24.2451	24.1001	23.919	23.8796	23.8835	24.3257	23.8135	24.1347	24.1619	24.1926	23.4676	24.262	24.3143	24.4275	24.5785	24.3902	24.3239	24.2811	23.891	24.3588	24.2757
hsa-miR-517a-4395513	25.3698	25.6602	1.223	-0.840259	0.840259	0.404963	0.41	1	0.985313	25.6142	24.4045	25.2286	24.9992	25.7969	25.4552	25.2844	26.0772	26.4938	25.1702	26.1094	25.1648	24.426	24.6025	25.0471	24.7941	26.0139	26.8048	25.8119	26.1318	25.0129	24.4676	26.8345	26.213	26.3791	25.6778	26.9835	24.5473	26.1305	24.5865	25.845	25.0534	25.0704	26.7396	24.8829	26.4534	25.1461	25.8722	25.1715	25.6427
hsa-miR-601-4380965	26.9878	27.1522	1.12069	-0.839936	0.839936	0.405151	0.391	1	0.985313	25.8999	26.6006	26.678	26.4612	27.4242	28.6056	27.2977	27.8858	27.7447	27.3258	27.0196	29.0841	26.2094	28.2631	27.9789	28.9716	29.2415	27.2658	26.9976	28.0618	27.7758	28.4597	28.3253	26.6537	27.3539	27.0387	27.0168	26.9445	26.8121	25.4883	26.9599	26.9725	25.6965	26.9931	26.6736	28.0534	28.2726	26.8022	26.8662	27.5902
hsa-miR-660-4380925	20.1725	20.3583	1.13742	-0.838626	0.838626	0.40588	0.418	1	0.985313	20.3082	20.3656	20.1255	20.076	20.4296	20.1987	20.1463	20.0428	20.4609	20.1712	20.1717	19.7618	19.9483	20.5418	19.956	20.4857	20.379	19.6985	20.2984	20.3677	20.4701	19.7909	20.7552	20.519	20.5842	20.5103	20.4149	20.1476	20.3479	19.6985	20.3168	20.688	20.3102	20.2936	20.4676	20.3808	20.29	20.4321	20.4865	20.3488
hsa-miR-342-5p-4395258	24.6327	24.5159	-1.08433	0.838054	0.838054	0.406204	0.422	1	0.985313	24.665	24.6108	24.4415	24.5973	24.4456	24.6546	24.8482	24.7787	24.1629	24.775	24.4261	24.5112	23.9638	24.2984	24.7652	24.1398	24.4287	25.2689	24.9087	24.9057	24.5298	24.6814	24.2072	24.145	23.8522	24.2071	24.4071	24.8714	24.3088	25.244	24.5341	24.5418	24.6153	24.5207	24.8963	24.2705	24.2168	25.0642	24.3651	24.7151
hsa-miR-668-4395181	22.671	22.5055	-1.12152	0.831119	0.831119	0.410174	0.418	1	0.985313	22.3818	22.0217	23.0119	23.4514	22.1058	22.7567	22.5853	23.4002	21.5733	23.2731	23.441	22.6307	22.4278	22.1701	22.8939	21.5964	21.7593	23.207	22.5211	22.3041	22.477	23.0909	22.2672	22.6163	22.6879	22.3574	23.0158	22.1411	22.5555	23.5626	22.6986	22.6654	22.2122	22.3756	22.4979	22.1104	22.1007	23.3224	22.5131	22.4841
hsa-miR-504-4395195	22.0668	21.9129	-1.11262	0.821334	0.821334	0.41588	0.406	1	0.985313	22.0738	21.748	21.9452	22.2347	21.6033	22.2248	22.0598	22.5882	21.854	22.114	22.4736	22.0917	22.189	21.519	21.9169	21.7176	21.8363	22.8032	21.9431	22.0307	21.9349	22.6445	22.0873	21.772	21.8766	21.9777	21.6053	21.834	21.8326	22.8032	21.955	21.8506	21.9088	21.7226	21.7202	21.4944	21.5804	21.955	21.9947	21.4263
hsa-miR-519b-3p-4395495	29.4069	29.6507	1.18411	-0.809712	0.809712	0.422702	0.431	1	0.985313	29.1901	29.4735	30.0702	29.2638	29.3403	29.648	29.2157	29.5514	30.0711	29.3538	29.6941	29.773	29.6748	29.9871	30.458	29.5194	29.0457	30.8896	29.16	28.9103	29.9395	29.9218	29.9743	29.6266	30.4375	29.0784	30.5931	29.779	29.1621	29.2578	29.117	29.1576	28.6254	29.8816	29.1537	29.1194	29.0842	30.535	29.8583	29.4772
hsa-miR-23a-4373074	28.3	27.7198	-1.49507	0.805378	0.805378	0.42521	0.418	1	0.985313	28.4985	27.6198	27.1273	26.8997	29.1405	28.8601	29.7696	28.1015	26.7437	26.3738	26.793	27.7697	27.3031	30.1231	25.9494	29.8579	27.8025	29.5938	27.68	28.7169	26.6995	26.1552	29.4558	29.1639	29.509	27.4263	30.0632	25.9161	27.7595	25.7497	27.9595	28.1652	27.2288	28.9711	27.1627	27.3812	26.7785	29.5904	27.1231	28.2673
hsa-miR-98-4373009	20.4376	20.5531	1.08334	-0.80521	0.80521	0.425306	0.418	1	0.985313	20.6913	20.3163	20.483	20.5071	20.2922	20.3922	20.2253	20.813	19.734	20.4734	20.2018	20.909	20.7058	20.469	20.717	20.5791	20.6488	20.4252	20.6438	20.6156	20.3062	20.8086	20.1765	20.5221	20.1926	20.5444	20.7343	20.4735	20.5617	20.9628	21.2608	20.727	20.699	20.637	20.9105	20.3381	20.5172	20.3362	20.2829	20.5197
hsa-miR-10b-4395329	27.7234	27.6362	-1.06234	-0.791228	0.791228	0.433157	0.415	1	0.985313	25.8544	27.9849	28.9448	26.5638	25.9285	27.6685	28.1169	27.7783	27.2264	28.0215	27.6824	28.3977	28.3742	27.2611	25.4606	30.8876	27.3963	32.003	28.1639	27.8533	27.4284	26.2834	30.2918	29.2558	25.8765	28.8059	25.1893	28.3644	27.59	26.98	30.3554	25.6261	26.027	29.4639	27.2675	26.7694	27.7202	27.475	26.6426	28.3274
hsa-miR-148b*-4395271	25.0717	25.1838	1.08087	-0.782918	0.782918	0.438057	0.444	1	0.985313	25.1749	24.893	25.4441	25.376	24.9684	24.8883	25.2477	24.8479	25.0244	25.003	25.18	25.0778	25.2168	24.9412	25.3364	24.8936	24.8675	24.5583	25.3518	25.5348	25.1877	25.6069	24.9786	25.2647	24.8669	25.1216	25.1566	25.3625	25.1634	25.0283	25.3365	25.4523	25.3054	25.2176	25.5967	25.1022	25.2321	25.2023	25.3196	25.1281
hsa-miR-937-4395291	32.8668	31.7345	-2.19206	0.780668	0.780668	0.439382	0.436	1	0.985313	32.9392	32.7945	31.3514	34.3469	32.3301	33.0584	33.7385	31.1325	30.3165	34.2009	32.1296	31.3828	35.9418	31.8114	33.4609	30.7539	32.1403	31.1487	30.6992	31.5966	31.6577	32.2848	30.3956	31.8484	35.9457	32.8595	30.7294	32.6651	32.3957	31.5115	31.2118	30.9774	32.1499	35.4467	35.9457	33.4978	30.859	31.6524	30.4728	31.1335
hsa-miR-433-4373205	19.283	19.231	-1.03671	0.77705	0.77705	0.441665	0.421	1	0.985313	19.3067	19.2416	19.1027	19.8256	19.2593	19.2234	19.3207	19.3438	18.6974	19.4505	19.561	19.8256	19.4393	19.1645	19.3329	18.974	18.7016	19.8256	19.2648	19.2559	19.2051	19.7299	19.0388	19.0525	19.2464	19.1553	19.0383	19.2467	19.3564	19.8256	19.3232	19.149	19.1291	19.2156	19.1204	18.973	18.8592	19.3379	19.0375	19.2488
hsa-miR-143-4395360	18.549	18.3105	-1.17975	0.776439	0.776439	0.442008	0.45	1	0.985313	17.9028	18.104	18.5065	18.2672	19.8848	18.6621	18.6924	18.5915	17.5736	16.9344	18.154	17.9886	18.1928	18.6761	18.2435	18.9587	19.0091	19.5284	19.2736	19.0955	17.754	17.0791	19.8493	18.8452	18.7904	18.3446	19.1617	16.9344	18.2529	17.7544	19.1214	18.5987	17.9746	18.2763	18.4377	18.2556	17.402	18.7495	17.9077	18.4208
hsa-miR-539-4378103	18.0109	17.9943	-1.01153	0.758371	0.758371	0.4525	0.42	1	0.985313	17.7544	18.2234	17.9115	18.6215	17.8803	17.7478	18.1103	18.4107	17.845	18.2382	18.1126	17.8618	17.9169	17.6844	18.3984	17.7377	17.3673	18.6215	18.2172	17.7463	18.1298	18.1667	17.8791	18.1023	17.9486	18.2363	18.1198	18.11	18.203	18.399	17.9483	17.8011	18.0392	17.8497	17.7334	17.9809	17.695	18.0078	18.0993	17.9062
hsa-miR-139-3p-4395424	19.6502	19.8477	1.14665	-0.757191	0.757191	0.453176	0.437	1	0.985313	19.4964	19.5654	19.7074	19.5841	20.0574	19.593	20.0233	19.8374	19.0003	19.6841	19.9515	20.1103	19.3166	19.8488	19.9743	19.7542	19.5246	20.525	19.9642	19.6984	19.8784	19.8465	19.4972	19.9094	19.7689	19.8559	19.7061	19.9866	19.9064	20.1764	19.6138	19.5725	19.6196	19.8395	19.817	20.2007	19.8489	19.9584	19.7377	19.8881
hsa-miR-1-4395333	24.5063	24.3274	-1.13203	0.75549	0.75549	0.45411	0.481	1	0.985313	24.7254	24.2901	24.5425	24.4701	23.3815	24.5711	24.3632	24.9302	24.6403	23.7719	24.5345	24.7083	24.9279	23.6401	23.995	24.5511	24.1367	25.4998	24.7699	25.1605	24.319	24.3358	24.9896	24.49	23.2177	24.4034	23.7541	23.2511	23.8809	24.5726	24.5564	24.7438	23.9419	23.9182	24.1184	23.3891	23.1848	24.6115	23.4002	24.2447
hsa-miR-181a-4373117	18.4029	18.296	-1.07688	0.75088	0.75088	0.456759	0.45	1	0.985313	18.4061	19.0059	18.4332	18.5633	18.2511	18.3997	18.1905	17.4936	17.8456	18.2765	18.4499	18.7749	18.6488	18.317	18.453	18.101	18.3977	17.4936	17.4936	18.2538	17.8635	18.3684	17.8159	18.0876	18.2192	18.1327	18.0697	18.557	18.3305	18.4066	18.3607	18.2429	18.4805	18.4314	18.8091	17.7968	18.6846	18.3156	18.1423	18.074
hsa-miR-891a-4395302	27.0922	26.9831	-1.07853	0.749664	0.749664	0.457404	0.472	1	0.985313	27.1816	27.1362	26.8471	26.9195	27.5531	26.7712	27.0481	27.8256	27.1731	26.6991	27.535	26.5492	26.3486	26.7276	26.9318	27.2902	26.6916	28.0412	27.7367	27.1181	26.812	26.9898	26.9764	27.3887	26.6786	26.9495	26.97	27.2816	27.2736	26.7482	26.613	27.0323	26.9429	27.3981	27.3249	27.5557	27.0959	26.4106	26.9409	27.3064
hsa-miR-409-3p-4395443	18.1263	18.1791	1.03727	-0.741054	0.741054	0.462649	0.447	1	0.985313	17.961	17.94	17.9309	18.5606	17.8758	18.2917	18.3393	18.3438	17.8589	18.3208	18.2751	18.1727	18.2813	17.9898	18.7247	18.0945	17.865	18.781	18.2096	18.044	18.212	17.9834	18.1156	18.1107	18.5091	18.0302	18.1727	18.1238	18.0931	18.5351	17.9937	18.0657	18.4183	18.2433	18.1588	18.7925	18.1855	18.1963	18.2252	18.467
hsa-miR-106b*-4395491	24.1009	24.2708	1.12504	0.739466	0.739466	0.463584	0.438	1	0.985313	24.1926	24.0091	24.8412	23.858	25.0322	25.1611	23.9894	23.6221	23.4326	24.0761	24.6187	23.1916	23.6369	24.2711	24.7201	23.7078	24.536	23.3858	23.744	24.3723	23.4262	25.1381	24.0064	23.688	24.4157	24.7111	24.6448	24.6295	24.5804	23.8166	24.891	23.881	23.5581	24.4318	24.5242	24.1582	24.5843	24.6973	24.2706	24.1933
hsa-miR-30a-4373061	16.6482	16.6591	1.00757	-0.736633	0.736633	0.465265	0.475	1	0.985313	16.5517	16.6932	16.8015	16.2999	16.4772	16.774	16.6032	16.8494	17.2568	16.9182	16.4796	16.4666	16.7985	16.6768	16.5152	17.2774	17.1659	16.8898	16.575	16.6318	16.5228	16.5461	17.1999	17.0005	16.2931	16.7117	16.6801	16.3911	16.4397	16.2564	16.4482	17.088	16.6413	16.8983	16.4902	16.4076	16.8774	16.8876	16.9096	16.4116
hsa-miR-493*-4373218	31.1597	30.8577	-1.23287	0.71773	0.71773	0.476996	0.497	1	0.985313	31.1222	31.4611	30.3534	30.6744	33.3598	31.1973	33.7255	30.2865	30.9191	32.7407	30.5777	30.1329	31.2511	29.9498	32.9778	30.2761	29.9784	32.9835	33.7255	32.7256	29.4032	29.7942	30.7963	33.7255	30.9543	31.2831	31.5607	30.5966	33.7084	32.3454	30.4398	29.8299	29.7919	29.9086	29.3555	33.0682	28.8668	31.1417	30.1443	31.0686
hsa-miR-616*-4380992	27.7382	27.7166	-1.0151	0.710507	0.710507	0.48151	0.47	1	0.985313	27.5727	28.1625	28.0595	27.8761	27.6004	28.2256	27.5366	27.3493	28.0601	27.8069	27.9492	27.2583	28.0943	27.8276	27.8172	27.8062	27.5288	26.6759	26.943	27.7198	27.4747	27.8473	26.937	27.4456	27.6537	28.7264	27.8463	27.839	28.2452	27.5785	27.6216	27.6987	27.3125	28.3374	27.7134	27.4423	27.7781	27.9884	27.6659	27.3275
hsa-miR-449b-4381011	27.0996	27.578	1.39322	-0.709117	0.709117	0.48231	0.486	1	0.985313	26.5844	27.1275	27.5728	27.0717	27.0317	27.0158	27.2464	28.5725	26.8577	28.5173	27.381	27.652	27.3209	25.8838	28.0694	27.9673	26.3206	28.1199	29.4427	29.2966	27.6347	27.7596	28.0423	27.5214	25.9871	27.4662	27.6816	26.5574	26.9815	29.05	27.9136	27.8709	27.2516	26.3459	26.7955	26.6429	26.8851	28.1525	27.7092	27.2324
hsa-let-7g*-4395229	26.403	26.2758	-1.09212	0.695915	0.695915	0.490457	0.506	1	0.985313	26.5368	26.5603	26.2966	26.5373	26.0446	26.309	26.2384	26.4969	26.9049	26.3054	25.9721	26.454	26.9945	26.0148	26.1291	26.0919	26.3253	25.8964	26.3074	26.5209	26.1552	26.0389	26.3449	26.5513	25.9196	26.1867	26.5056	25.9319	25.9728	27.0818	26.1143	26.2345	26.4774	26.4131	26.4164	26.2463	26.5117	25.9887	26.4451	26.117
hsa-miR-18b-4395328	26.1566	26.2539	1.06973	-0.695673	0.695673	0.490637	0.472	1	0.985313	26.184	26.6202	26.1293	26.347	26.0655	26.2046	25.7472	25.5696	26.0804	26.2447	26.2093	26.4991	26.4987	26.5523	25.9179	26.3831	26.6333	25.3833	25.4142	26.2712	25.9294	26.6046	25.3833	25.6803	26.8325	26.3135	26.7368	26.2224	26.2438	25.8312	26.2631	25.9677	26.1753	26.5042	26.6538	25.8961	26.3965	26.4701	26.3237	26.2257
hsa-miR-629*-4380969	25.9792	26.0429	1.04516	0.694114	0.694114	0.491639	0.518	1	0.985313	26.916	25.7393	25.8824	25.7346	26.916	25.7068	26.076	26.2009	25.9874	26.0456	26.3122	25.5318	25.8171	26.0721	25.1563	26.0254	25.9479	25.8171	25.9217	26.5369	26.2517	25.4907	26.053	26.2542	26.0403	26.3302	26.063	25.9071	26.502	25.9861	25.4698	26.3965	26.7251	26.3575	26.1838	26.8754	26.1894	25.7796	25.3054	25.7393
hsa-miR-221-4373077	17.7147	17.8855	1.12566	-0.693408	0.693408	0.492061	0.47	1	0.985313	17.6055	17.8032	17.6262	18.2496	18.3061	17.5846	17.5413	18.0542	17.3243	17.972	17.8857	18.5407	17.9735	17.916	18.1481	17.9134	17.6263	18.6824	17.8358	17.432	17.6455	18.177	17.8229	18.0032	18.3263	17.7988	18.0741	17.8846	17.8853	18.2247	17.7939	17.5948	17.7084	17.7306	17.9831	18.2015	17.6893	17.6836	18.5001	17.8035
hsa-miR-222*-4395208	23.1043	22.9165	-1.13897	0.682741	0.682741	0.49862	0.519	1	0.985313	22.7627	23.0384	23.3398	21.9157	23.144	23.0646	23.2032	23.249	23.0528	23.1333	22.9723	23.717	22.5609	22.0973	22.8749	23.5494	22.9208	22.715	22.2377	23.0497	23.3351	22.5337	23.2692	23.4239	22.2087	22.9123	23.4282	22.3604	22.6242	22.8138	21.5167	21.9052	23.1716	22.9506	22.2104	23.4251	23.6438	22.1242	22.6472	22.9397
hsa-miR-100*-4395253	27.5364	27.3831	-1.11206	0.682202	0.682202	0.498978	0.454	1	0.985313	27.9615	27.7858	27.1307	27.9134	27.3235	27.6808	27.3919	26.7842	27.9021	26.9539	26.9726	27.4457	26.5149	27.5778	26.6894	27.3741	27.9603	27.1153	27.8212	27.976	27.4381	27.3281	26.6865	26.7959	28.4671	27.3137	27.1587	27.3921	26.818	28.0269	27.7667	27.5563	27.6205	27.6809	27.1459	27.3011	27.5427	27.7381	26.4418	27.3426
hsa-miR-525-3p-4395496	32.8576	32.7319	-1.091	0.681871	0.681871	0.499163	0.483	1	0.985313	36.9092	32.8452	32.1814	34.0037	32.3738	32.8699	32.6595	33.1682	33.4877	32.0729	37.1681	32.2518	33.6874	31.6864	34.7888	32.5923	31.7785	32.3304	32.2362	33.072	33.0692	36.2462	32.1279	31.0696	34.4817	33.2025	35.5698	32.7639	30.2	32.6999	32.892	31.4731	33.3154	32.44	33.6737	34.8621	31.9456	32.8149	30.89	31.9788
hsa-miR-337-3p-4395268	29.0636	28.8374	-1.16974	0.681485	0.681485	0.499406	0.507	1	0.985313	29.3622	28.3503	29.9303	31.3075	28.3673	28.765	28.5749	29.6257	28.4642	29.1993	30.6207	28.2729	29.9979	28.7096	29.389	27.8294	27.6052	30.0748	28.7228	28.528	28.261	29.5217	27.9717	28.7654	28.4616	28.9847	28.6027	29.6819	29.3115	31.626	28.5744	28.5875	29.206	29.2952	28.9094	28.4456	27.0454	29.4513	30.0311	30.6925
hsa-miR-652-4395463	20.3052	20.3586	1.03776	-0.6803	0.6803	0.500163	0.516	1	0.985313	20.1057	20.7655	20.3954	20.4068	20.6764	20.2149	19.8096	20.0897	20.5674	20.7111	20.2603	20.356	20.7617	20.6279	20.1797	20.5418	20.7612	20.29	20.1958	20.0079	20.5135	20.0367	20.7914	20.3178	20.522	20.4084	20.7049	20.1209	20.3509	19.689	20.174	20.3437	20.0473	20.496	20.0767	20.3885	20.3376	20.5421	20.7338	20.3612
hsa-miR-142-3p-4373136	19.2394	19.4018	1.11912	-0.677906	0.677906	0.501743	0.52	1	0.985313	19.2632	18.9342	18.9833	19.2156	19.6896	19.2688	19.1854	19.7309	19.2273	19.0396	19.8129	18.7717	18.9957	19.8919	18.5575	19.2756	20.2048	18.9525	19.345	19.6018	19.0258	18.7054	19.9601	19.7686	19.8979	19.1774	20.1812	18.957	19.9656	18.094	20.2826	19.4037	19.3998	19.6048	19.5995	19.2784	19.5053	19.9251	19.1662	19.6381
hsa-miR-518e-4395506	28.3903	28.5714	1.13374	-0.673214	0.673214	0.504731	0.512	1	0.985313	28.0531	26.8946	29.2009	27.6166	29.2759	28.7275	28.0385	29.9498	29.4483	28.4753	31.2327	27.6704	26.2416	27.3858	27.1509	27.9112	29.8325	31.0149	30.1184	30.7232	28.0591	27.1814	29.8308	30.5084	30.435	28.363	30.7423	26.781	29.2649	27.4023	29.5583	28.5455	27.8827	29.1626	27.302	30.442	28.5973	28.8258	27.737	28.4293
hsa-miR-29c-4395171	16.3775	16.3278	-1.03503	0.671267	0.671267	0.505976	0.5	1	0.985313	16.1178	16.3113	16.7408	15.8089	16.4425	16.6264	16.3124	16.6578	16.8235	16.1772	16.0273	16.0885	16.376	15.9809	16.5008	16.3409	16.5817	16.4172	16.2852	16.0389	16.4245	16.0793	16.4391	16.3964	16.3417	16.2304	16.612	16.2617	16.2789	16.1253	16.254	16.3533	16.2211	16.4484	16.2108	16.5881	16.4249	16.3275	16.3281	16.264
hsa-miR-214-4395417	22.4047	22.1252	-1.21386	0.669836	0.669836	0.50691	0.502	1	0.985313	22.5228	21.1992	22.2167	21.4424	23.3807	22.7641	22.4402	22.3693	22.1821	20.8113	22.0682	21.7502	20.8764	22.6595	20.9977	22.4919	22.6821	23.1368	23.232	23.1736	21.5199	20.7158	23.5517	22.8888	22.9685	22.3867	23.1986	20.919	21.4567	21.1145	22.5037	22.6672	21.9348	22.0635	21.0356	22.2005	21.7469	22.6383	21.1592	21.7217
hsa-miR-582-5p-4395175	27.9852	27.9753	-1.00687	0.668719	0.668719	0.507626	0.516	1	0.985313	27.9735	28.5229	27.645	27.9579	28.6978	27.9968	27.8214	29.2669	27.4806	27.777	27.8735	29.3378	28.1293	27.871	28.7825	27.405	28.0044	28.7396	27.6183	27.8055	28.0948	28.8776	27.703	27.7238	28.3622	27.7112	28.3091	28.4816	28.5618	28.8834	27.7283	27.6732	28.0426	27.851	27.9461	27.722	28.6536	28.0975	28.9535	26.6025
hsa-miR-136*-4395211	20.2793	20.2262	-1.03748	0.666924	0.666924	0.508826	0.495	1	0.985313	20.0549	20.692	20.4875	20.2857	20.028	20.2728	20.1299	20.5753	20.3156	20.2953	20.4339	20.1099	20.6979	19.9571	20.6137	20.3181	20.0254	20.6979	20.4028	19.9871	20.2594	20.5111	20.543	20.2983	20.2789	20.1854	20.2418	19.9598	20.1617	20.3358	20.2106	20.1033	20.1333	20.103	20.1713	19.8426	19.9916	20.1462	20.6979	20.1207
hsa-miR-885-5p-4395407	16.1563	16.0132	-1.10425	0.663745	0.663745	0.510675	0.51	1	0.985313	16.066	15.7695	16.0352	16.4537	15.6766	16.294	16.2577	16.2465	16.1004	16.1756	16.28	16.333	15.9006	15.7496	16.0572	15.6964	15.673	16.6989	16.1583	15.9726	16.0955	16.3916	15.9409	15.9357	15.3062	16.2665	15.9943	16.2748	16.1864	16.4527	16.0632	16.0138	16.0254	15.6745	15.9438	15.934	15.8469	15.8364	15.9676	16.0126
hsa-let-7b*-4395515	27.7689	27.9141	1.10584	-0.662605	0.662605	0.51142	0.504	1	0.985313	27.9398	27.6263	27.8428	27.5421	27.0572	28.5295	27.9229	27.695	27.4392	29.0056	28.4383	27.4008	28.0955	28.0195	28.4781	27.7137	27.5034	27.9371	26.8683	27.8145	27.2368	29.0056	27.0725	28.1121	29.0056	26.9346	27.8921	28.0612	28.2413	27.8436	27.9479	27.8023	28.4721	28.6016	27.3216	27.7752	27.936	27.4193	28.7636	27.2062
hsa-miR-302b-4378071	25.7036	26.1128	1.32789	-0.659581	0.659581	0.51339	0.534	1	0.985313	26.659	27.1182	25.6586	24.6438	27.009	25.4637	25.7487	24.9184	25.8922	25.8882	24.1294	25.1912	26.3888	27.3793	25.1283	26.4223	25.5903	26.4322	26.0612	25.7977	25.8525	24.6119	26.9597	26.3005	27.3763	25.7743	26.8422	26.8037	26.1643	25.1503	27.4572	26.4549	25.8893	25.8104	26.4767	27.5945	26.5297	25.0581	25.7511	26.7744
hsa-miR-145*-4395260	23.4817	23.3418	-1.10183	0.657873	0.657873	0.514547	0.544	1	0.985313	23.4308	23.1681	23.1606	23.2562	24.2922	23.5326	23.7104	23.8382	22.9498	22.0309	23.0573	23.141	23.3109	23.8164	22.8151	24.0411	24.0826	24.5685	24.1658	24.1922	22.3533	22.57	24.4573	23.6792	24.0204	23.3103	23.8856	22.0309	23.1815	22.7455	24.2407	23.8682	22.9803	23.3727	23.756	23.233	22.5808	23.7111	22.6246	23.405
hsa-miR-191-4395410	15.145	15.1203	-1.01729	0.657217	0.657217	0.514992	0.519	1	0.985313	15.1201	14.9485	15.3407	15.1699	15.3997	15.0696	15.2262	15.0298	15.4484	15.0844	15.1558	15.0508	14.9615	15.2725	15.3707	14.9591	14.7488	14.949	15.2832	15.0145	15.2972	15.1144	15.004	15.3311	14.8725	15.1223	15.2451	15.1548	15.1149	15.2166	15.1382	15.1182	15.1509	14.9252	15.1013	15.2094	15.2513	15.3585	14.8926	14.9503
hsa-miR-148b-4373129	22.4368	22.5094	1.05166	-0.652088	0.652088	0.518153	0.519	1	0.985313	22.2192	22.779	22.4034	22.6126	22.4168	22.4748	22.261	22.4567	22.6243	22.9078	22.5104	22.2034	22.9949	22.6552	22.4585	22.5666	22.2633	21.9667	22.3698	22.243	22.4348	23.1098	22.2548	22.0453	22.5085	22.6318	22.5025	22.5291	22.7821	22.5688	22.1781	23.1098	22.6805	22.6186	22.771	22.3691	22.4615	22.1754	22.7347	22.4634
hsa-let-7a-4373169	17.6536	17.7051	1.03636	-0.65169	0.65169	0.518406	0.513	1	0.985313	17.7775	17.5713	17.5704	17.7423	17.3928	17.7926	17.736	17.5699	17.6846	17.8941	17.79	17.3996	17.5662	17.808	17.5572	17.8456	17.8194	17.2039	17.4278	17.6322	17.6004	17.8575	17.8129	17.5893	17.8371	17.5973	17.3443	17.7147	17.8966	17.6956	17.7521	18.0167	17.8957	17.824	17.7596	17.49	17.6758	17.4889	17.591	18.1032
hsa-miR-517c-4373264	24.8956	24.7102	-1.13717	0.646483	0.646483	0.52179	0.528	1	0.985313	24.9657	24.301	25.0392	24.8256	25.0846	24.7074	24.405	25.4312	24.9648	24.7151	25.2188	24.9532	23.6697	24.2972	24.7052	24.0005	24.5917	26.0299	24.9941	24.6864	24.8562	23.9546	25.2703	24.8723	25.3451	24.1823	25.9723	23.8273	24.6468	24.2384	24.3116	24.426	24.2197	25.2952	24.3871	25.2819	24.2922	24.7526	24.7406	25.0064
hsa-miR-184-4373113	22.4594	22.1696	-1.22245	0.644842	0.644842	0.522841	0.503	1	0.985313	22.4162	21.916	22.5127	22.5822	21.9089	22.5026	22.5346	21.7699	22.7162	21.7507	22.3134	21.4921	22.2365	22.419	21.1911	21.9846	22.0022	23.0514	22.4591	23.3355	22.2791	22.2889	22.8473	21.9263	21.6226	22.6118	21.5631	22.1775	21.6593	22.1618	22.6492	22.4325	21.7287	22.2014	22.1394	21.7577	21.9979	22.567	21.0854	22.0049
hsa-miR-92a-4395169	18.4086	18.5333	1.0903	-0.643779	0.643779	0.5235	0.498	1	0.985313	18.6616	19.0371	18.3113	18.2918	18.0389	18.7136	18.5058	17.7001	18.5204	18.5463	18.9133	18.6735	18.5818	18.6269	18.3245	18.4101	18.834	17.6857	17.7904	18.4551	18.1837	18.6007	17.7583	17.9975	18.6336	18.3877	18.267	18.7284	18.9928	18.1745	18.7444	18.3813	18.6098	19.3121	19.1974	18.3704	18.7762	18.476	18.8437	18.3762
hsa-miR-29c*-4381131	20.7414	20.6637	-1.0553	0.641871	0.641871	0.524696	0.518	1	0.985313	20.7741	20.5424	20.8909	20.5414	20.4388	20.7795	20.7288	20.754	21.0707	20.7708	20.4333	20.3411	20.7919	20.4756	20.8372	20.6303	20.7274	20.7573	20.5046	20.3376	20.6416	20.6529	20.7495	20.6876	20.4861	20.5786	20.6784	20.6067	20.6831	20.8368	20.4553	20.8531	20.5436	20.6883	20.5972	20.4612	20.6746	20.8024	20.7521	20.332
hsa-miR-604-4380973	31.8775	30.5341	-2.53752	0.641084	0.641084	0.525202	0.511	1	0.985313	29.8202	28.6837	32.3884	31.5787	32.4448	32.1763	30.5765	32.7581	30.1984	28.5563	31.008	31.4186	29.7567	32.4731	30.2197	30.4858	32.6468	34.0981	31.1261	31.7955	30.7797	28.516	34.4274	30.5823	31.735	31.1198	34.4274	29.9514	29.8307	32.4857	30.1816	31.2454	31.4684	29.5797	29.9653	30.2561	29.8851	30.352	28.8075	30.1195
hsa-miR-564-4380941	26.9755	27.2088	1.17548	-0.639417	0.639417	0.526204	0.544	1	0.985313	26.9373	26.877	27.1956	27.5198	27.0137	26.8672	27.3196	26.7432	27.7526	26.72	26.6978	27.2804	27.4048	26.4609	27.577	27.1203	26.6783	26.7449	27.6861	27.5246	28.3982	26.918	27.5243	27.8266	26.2418	27.6887	27.3043	26.7415	26.8503	27.3623	27.4518	26.5538	26.8953	26.7809	26.6581	26.9067	27.654	27.1599	27.2576	27.7957
hsa-miR-598-4395179	18.776	18.697	-1.05624	0.625775	0.625775	0.535131	0.538	1	0.985313	18.8258	18.5685	18.7469	19.0282	18.7089	18.805	18.5705	19.2264	18.8817	18.8532	18.6774	19.1943	19.0114	18.4969	18.6976	18.5527	18.5677	19.2264	19.1956	18.7516	19.1941	18.7992	18.9993	18.9267	18.5924	18.7129	18.6417	18.5713	18.4592	19.0902	18.457	18.6657	18.6633	18.3946	18.4914	18.7823	18.3163	18.6964	18.6769	18.7495
hsa-miR-17-4395419	16.531	16.5198	-1.00784	-0.625676	0.625676	0.53519	0.528	1	0.985313	16.4822	16.5506	16.534	16.303	16.6427	16.6154	16.5281	16.0111	16.8985	16.4328	16.2983	16.3589	16.5417	16.8895	16.2559	16.5599	16.7733	16.0111	16.1957	16.5232	16.4861	16.1273	16.2608	16.4054	16.552	16.5985	16.5385	16.4477	16.774	16.0955	16.4405	16.4787	16.5861	16.8332	16.896	16.7597	16.9132	16.6287	16.468	16.5163
hsa-miR-95-4373011	18.0717	18.2762	1.15228	-0.625473	0.625473	0.535329	0.525	1	0.985313	17.9696	17.9826	18.2445	18.4526	18.0367	18.1067	17.9714	18.7825	18.5304	18.4259	18.3775	18.0235	18.4241	17.9391	18.487	18.3148	17.9343	18.8594	18.7545	18.0958	18.5891	18.7161	18.0964	18.3332	18.0213	18.261	18.1802	17.8962	17.9285	18.5823	17.8063	18.3118	18.3108	18.0137	17.9244	18.3646	18.1436	18.2138	18.2051	18.2915
hsa-miR-99b*-4395307	24.359	24.3738	1.01031	0.620289	0.620289	0.538784	0.559	1	0.985313	24.4058	23.9569	24.9501	24.5259	24.2607	24.2676	24.6097	24.3121	24.0921	24.6109	24.4683	24.6775	23.6441	23.951	24.3243	24.2768	24.5824	24.2477	24.0456	24.5466	24.4318	23.8195	23.9902	24.3357	24.0293	24.5544	24.6861	24.293	24.7744	24.4529	24.1715	24.02	24.1561	24.5208	24.5825	24.8951	24.8111	24.4119	23.6441	24.5916
hsa-miR-200b-4395362	24.8	25.0352	1.17705	-0.614227	0.614227	0.542614	0.552	1	0.985313	25.1925	25.8039	23.2602	25.136	24.3072	24.7934	24.8067	23.838	25.22	25.0324	24.37	23.2602	25.3774	25.1072	25.2048	24.3878	23.7389	24.323	25.1304	25.0755	25.2833	24.4415	23.4385	25.0992	24.8037	24.772	24.8096	25.4422	25.2685	23.2602	24.9728	25.038	25.0973	24.9582	25.9074	24.6142	24.265	25.3895	25.2438	25.5448
hsa-miR-101-4395364	21.2591	21.3133	1.03825	-0.61226	0.61226	0.54389	0.549	1	0.985313	21.2399	21.6508	21.3355	21.2491	21.2692	21.2761	21.0971	21.1817	21.7176	21.2415	21.3191	21.0238	21.8726	21.3991	21.2667	21.6089	21.5215	20.7845	21.2215	21.14	21.3662	21.2805	21.5066	21.5212	21.4548	21.1437	21.3075	21.2359	20.9703	21.2429	21.4583	21.51	21.565	21.3963	21.2736	21.1822	21.241	21.0471	21.5924	21.4583
hsa-let-7e*-4395518	26.8429	26.653	-1.14072	0.610864	0.610864	0.544831	0.543	1	0.985313	26.6495	26.829	26.6475	26.4857	26.8872	26.8568	26.903	27.0601	26.6107	27.0838	26.4921	27.1169	26.8184	26.493	26.8429	26.7505	26.7328	27.3453	26.6221	26.6104	26.3762	27.3453	26.5135	26.534	26.7191	26.6403	26.6346	26.7972	27.1811	26.7103	26.7749	26.8171	26.2752	26.6218	26.3102	26.6544	26.5245	26.6515	27.0692	26.6415
hsa-miR-30d-4373059	19.6556	19.7136	1.04101	-0.60967	0.60967	0.545631	0.559	1	0.985313	19.591	19.7537	19.6155	19.6405	19.4785	19.7748	19.6707	19.9018	20.2855	19.9486	19.6053	19.2975	19.8381	19.7274	19.4944	20.1684	20.1767	19.8338	19.7363	19.6325	19.6874	19.6634	20.1709	19.9856	19.1574	19.6053	19.7468	19.4939	19.5036	19.4715	19.5846	20.0881	19.5149	19.9575	19.5681	19.5906	19.6998	19.7511	19.8133	19.7812
hsa-miR-126*-4373269	17.0711	17.1807	1.07892	-0.607067	0.607067	0.547255	0.548	1	0.985313	17.2683	17.1407	17.2493	16.9864	17.0016	16.8774	16.9095	17.6835	17.9924	17.1035	16.5266	17.8632	18.0487	17.203	16.7771	17.5182	17.4401	17.6977	17.5038	17.4295	17.0422	17.2957	17.9287	17.4123	17.017	17.1585	16.9779	16.2437	17.111	17.2588	17.1139	17.7982	17.1424	17.0341	17.0313	16.5017	17.267	17.2119	17.0123	16.881
hsa-miR-27b-4373068	18.9219	19.0704	1.10843	-0.605136	0.605136	0.548629	0.553	1	0.985313	18.6821	19.6632	19.3277	18.928	18.6691	19.2108	18.9158	18.4387	19.0894	19.1071	19.1292	19.3647	19.4537	18.8686	19.4608	19.1753	19.2664	18.3909	18.3909	18.665	18.7968	19.2489	18.69	19.0458	18.8683	19.1751	18.9604	19.0277	19.2605	19.0109	19.2451	18.9472	18.9188	19.0673	19.3279	18.7498	19.4009	19.0736	19.6	18.9485
hsa-miR-502-5p-4373227	26.9391	26.8924	-1.03295	0.603258	0.603258	0.549912	0.566	1	0.985313	26.8787	26.7202	27.7339	26.5107	26.9996	27.0015	26.7308	27.0878	27.0853	26.5827	26.9489	26.573	26.9537	26.821	26.3643	26.7502	27.3005	26.2513	26.817	27.3472	26.688	27.0043	27.1278	26.8207	27.2724	27.0405	26.9553	26.9655	26.8359	26.3741	26.4915	27.388	27.1853	27.0268	27.2714	26.7213	26.7665	26.5086	26.7185	27.2662
hsa-miR-579-4395509	26.6151	26.777	1.11878	-0.594725	0.594725	0.555575	0.553	1	0.985313	26.4561	27.0674	26.7365	27.0548	26.3318	26.4937	26.7533	25.8279	26.8973	26.9481	26.8251	27.2249	27.3747	27.0123	26.663	26.3904	27.4384	25.8189	25.8189	26.7371	26.945	26.3416	25.8189	26.2215	26.5286	26.8169	26.5155	26.912	27.0696	26.5378	26.4752	26.5969	26.8468	27.0165	26.9358	26.3937	26.8478	26.5326	26.8715	26.5542
hsa-miR-454-4395434	19.6504	19.5438	-1.07668	0.591623	0.591623	0.557578	0.556	1	0.985313	19.7766	19.6506	19.7843	19.6502	19.4901	19.475	19.7222	19.3058	20.1397	19.7849	19.4703	19.2875	19.6199	19.8743	19.2235	19.4853	19.3874	18.9007	19.3851	19.798	19.8086	19.3316	19.2827	19.5114	19.1687	19.4891	19.541	19.6108	19.5089	19.5466	19.3801	19.7722	19.74	19.6084	19.8125	19.9663	19.6662	19.6295	19.053	19.7391
hsa-miR-541-4395312	28.5399	28.1003	-1.3563	0.585762	0.585762	0.561343	0.564	1	0.985313	29.183	28.216	28.4593	29.3443	27.8298	28.5352	28.5447	28.8294	26.8366	30.3214	28.1738	28.1815	27.7046	28.9379	27.6314	28.6193	27.9882	30.7387	28.3628	30.0394	28.0478	27.9295	28.8875	27.9584	27.5894	27.0484	27.3987	27.5865	27.3916	30.7387	27.3236	29.7844	28.9013	28.1527	28.7263	28.6342	27.5397	27.9438	26.752	30.3024
hsa-miR-34a*-4395427	21.6536	21.4168	-1.17841	0.584741	0.584741	0.562055	0.582	1	0.985313	21.7315	21.5995	22.0703	21.8689	20.5016	21.7077	21.583	21.1972	22.0946	21.3072	21.407	22.0406	21.7852	20.7845	21.6552	21.6318	20.915	21.3671	21.4008	21.6983	21.6659	21.5772	21.4394	21.36	20.5016	22.0993	20.854	21.2751	21.5531	22.0422	21.8748	21.3338	21.289	21.474	21.189	20.5016	21.4265	21.8706	21.1473	21.2932
hsa-miR-323-3p-4395338	18.921	18.9409	1.01395	0.58186	0.58186	0.563874	0.559	1	0.985313	18.9125	18.8803	18.8467	19.2573	19.14	18.9294	18.8606	19.1615	18.5809	18.9943	19.0222	18.9158	18.7834	18.7638	19.2127	18.9382	18.6638	19.6235	18.8396	18.7715	18.9666	19.2316	18.6356	19.0378	19.0832	18.8082	19.0518	19.4257	19.1209	19.2224	18.956	18.5961	18.5842	18.9437	18.6971	19.0806	18.6897	18.9066	19.2381	18.8346
hsa-miR-181c-4373115	23.7177	23.6302	-1.06255	0.577251	0.577251	0.566827	0.569	1	0.985313	23.9541	23.925	23.6451	24.0578	23.3718	23.7903	23.3402	23.5473	23.9735	23.8756	23.7444	24.3457	24.3986	23.2622	23.5871	23.4399	24.0617	22.6982	22.9197	23.9665	23.5284	23.8355	23.276	23.1339	23.7386	23.3027	23.6319	23.6108	23.4382	23.5876	23.5466	23.6663	23.7456	23.7452	23.8367	23.418	24.0568	23.6285	23.686	23.2821
hsa-miR-145-4395389	15.7707	15.8159	1.03184	0.57693	0.57693	0.567043	0.581	1	0.985313	15.5892	15.6107	15.5327	15.7381	16.8084	15.8625	16.0523	15.8032	15.2679	14.4998	15.7743	15.8575	15.6782	16.0917	15.523	16.2589	16.2141	16.9445	16.4918	16.2894	14.5428	14.7016	16.6445	15.7455	16.6084	15.9177	16.169	14.4998	15.5385	15.0987	16.2795	15.9199	15.3273	16.1878	15.6049	15.9722	14.7715	15.9267	15.5442	15.6632
hsa-miR-30b-4373290	14.2555	14.215	-1.02847	0.57484	0.57484	0.568469	0.558	1	0.985313	14.2337	14.1582	14.3672	13.9621	14.1337	14.4222	14.2773	14.3933	14.262	14.1776	14.3365	14.0148	14.0758	13.9719	14.0481	14.5222	14.2838	14.4857	14.0935	14.1613	14.1552	14.3216	14.3504	14.2166	14.1224	14.3534	14.138	14.2142	14.2562	14.0831	14.2745	14.21	14.1813	14.2532	14.2158	14.009	14.2938	14.1334	14.3402	14.256
hsa-miR-589-4395520	28.1745	28.3575	1.13517	-0.559241	0.559241	0.579047	0.565	1	0.985313	28.2432	28.5442	28.5607	27.9561	28.0775	28.9416	28.1059	28.001	28.5006	28.6062	28.3458	29.3203	28.0413	28.0756	28.0673	28.0961	28.42	27.4184	28.1402	28.4062	28.9729	29.2385	28.4547	28.3114	28.0601	28.4365	28.0178	28.3229	29.0519	28.5163	28.232	28.6117	28.2935	28.3691	28.6274	28.0458	28.4384	28.1515	28.3398	28.4277
hsa-miR-144*-4395259	21.6723	21.9356	1.20024	-0.559094	0.559094	0.579149	0.597	1	0.985313	21.6501	21.8792	22.2683	21.6178	21.5132	21.6945	21.4867	22.7617	22.5348	21.664	23.0213	22.3379	21.4872	21.5168	21.143	23.0831	22.5212	21.9849	22.3357	22.3833	21.4773	21.2849	22.6868	21.6891	21.794	22.1936	22.4522	21.6457	22.1448	21.8831	22.5675	21.403	20.906	22.2536	21.8864	21.0932	22.5314	23.1444	21.6405	20.9664
hsa-miR-96-4373372	31.5522	31.0396	-1.42668	0.557063	0.557063	0.580551	0.596	1	0.985313	31.6193	31.4852	30.0779	31.7128	31.2736	34.0963	30.559	32.6607	31.0285	32.2888	35.1766	27.4018	34.2027	30.2151	30.0632	35.2669	30.8436	32.137	31.7609	32.5688	32.844	31.047	29.8457	31.2944	32.2539	27.4018	30.9825	34.075	31.0322	27.4018	33.0221	31.3305	30.9616	28.4322	32.3175	30.0543	31.3252	30.9555	30.4135	30.9442
hsa-miR-128-4395327	16.9686	16.9828	1.00989	-0.556098	0.556098	0.58122	0.546	1	0.985313	17.0512	16.9516	16.9236	17.1054	16.9856	16.6742	16.8468	17.0362	16.6499	17.4322	17.0815	17.0001	17.0844	16.9316	17.2958	16.6569	17.0052	17.5211	17.0437	16.5837	16.588	17.2779	17.0501	16.9455	17.028	16.9018	16.9136	16.8386	16.9655	17.2575	16.9071	16.937	17.0526	17.0294	16.9521	17.2021	16.6884	16.7421	17.4816	16.848
hsa-miR-340*-4395370	19.7228	19.8093	1.06175	-0.554048	0.554048	0.582537	0.594	1	0.985313	19.9491	20.1059	19.5226	19.8404	19.7408	19.7048	19.626	19.4841	19.6474	20.0495	19.7497	19.7896	20.0003	20.1421	20.1967	19.6189	19.9719	19.1114	19.1114	19.5793	19.4603	20.1695	19.191	19.8334	20.0603	19.5779	19.7036	20.0627	20.0058	19.6629	19.7038	19.8108	19.8369	20.0621	20.3551	19.8023	20.1713	19.664	20.0358	19.8078
hsa-miR-423-5p-4395451	23.526	23.5571	1.02181	-0.55265	0.55265	0.583473	0.559	1	0.985313	23.3998	23.606	23.5993	23.0912	23.4527	23.8116	23.6332	23.2984	23.6941	23.0727	23.5926	23.6492	23.2735	23.6131	23.4561	23.5602	23.9977	23.0727	23.2141	23.472	23.4949	23.4418	23.415	23.5286	23.6173	23.5913	23.4799	23.6636	23.778	23.1629	23.7551	23.554	23.5368	23.6648	23.563	23.5116	23.7077	23.6902	23.5335	23.6508
hsa-miR-744*-4395436	22.3303	22.3822	1.0366	-0.55259	0.55259	0.583506	0.594	1	0.985313	22.2014	22.0965	22.5853	21.8965	22.266	22.5767	22.3947	22.7188	22.1887	22.406	22.4866	22.8726	21.8026	22.2563	22.8726	22.5731	22.3859	22.8726	22.3234	22.3035	22.4289	22.6779	22.5405	22.0534	22.2454	22.5607	22.2523	22.4082	22.3664	22.4255	22.1496	22.3418	22.1306	22.4695	22.3717	22.3785	22.4449	22.4301	22.2146	22.3757
hsa-miR-152-4395170	19.9516	19.8041	-1.10764	0.552043	0.552043	0.583878	0.585	1	0.985313	20.0884	19.2227	19.9525	19.154	20.3247	20.173	19.9507	19.2752	19.8253	18.8459	19.792	19.3752	18.8738	20.0777	19.0537	19.9639	20.3329	19.2475	19.9575	20.1699	19.3828	18.5367	20.1264	20.3152	20.18	19.9465	20.0316	19.3393	19.524	18.9157	19.9792	19.935	19.7625	19.981	19.1601	19.8162	19.8363	19.7566	19.6079	19.6459
hsa-miR-489-4395469	24.1967	24.3987	1.15031	-0.551448	0.551448	0.58431	0.586	1	0.985313	24.2481	23.4819	23.9697	23.7071	24.1453	24.887	24.4536	24.757	24.0461	24.268	23.555	21.5752	23.114	26.1531	24.4481	24.4902	24.3494	25.7262	25.0445	24.9933	24.1269	23.9108	25.2333	25.4017	24.0771	24.9889	24.1419	23.2959	23.3265	23.5452	25.6389	24.7654	24.8574	24.5608	23.8847	25.2428	24.1514	25.5637	23.6502	24.488
hsa-miR-181c*-4395444	23.5384	23.4346	-1.0746	0.54793	0.54793	0.586663	0.624	1	0.985313	23.3818	23.6367	23.7146	23.5045	23.9727	23.3693	23.5722	23.4147	23.1827	23.28	23.6032	23.2358	23.8017	23.1353	23.2292	23.3172	23.4076	24.1469	24.1469	23.6514	24.0946	23.6229	23.5737	23.4278	23.2007	23.7354	23.7297	23.3556	23.1272	23.4048	23.7353	23.2469	23.6206	22.999	23.8488	23.0566	23.3249	23.4413	23.935	23.5748
hsa-miR-654-3p-4395350	27.1001	27.0814	-1.01302	0.543755	0.543755	0.589471	0.602	1	0.985313	27.08	27.1202	27.3545	26.8175	27.158	27.0684	26.8577	27.6961	27.1601	27.2489	27.0734	26.969	27.6476	26.5392	27.3831	26.9579	26.5953	27.325	27.0331	26.5775	27.1237	27.0151	27.5483	26.8083	26.5222	27.763	26.94	27.6682	27.1304	27.2424	26.4173	27.0895	26.9184	26.8082	26.3369	27.8736	27.3221	26.1947	27.4826	27.1492
hsa-miR-193b*-4395477	25.487	25.4073	-1.0568	0.540217	0.540217	0.5918	0.602	1	0.985313	25.471	25.8197	25.5031	25.1891	25.1522	25.9403	25.6814	24.9634	25.4207	24.936	25.7398	25.8678	25.617	25.1761	25.7322	25.1577	25.2187	24.6534	25.386	25.518	25.3858	25.8335	24.9326	24.8297	24.9645	25.6111	24.822	25.7124	26.097	25.6669	26.0446	25.2278	25.0212	25.1341	25.6203	24.898	25.5415	25.6643	25.3939	25.5144
hsa-miR-502-3p-4395194	25.4625	25.4653	1.00193	-0.536903	0.536903	0.594129	0.586	1	0.985313	25.544	25.4455	25.4803	24.8647	25.4088	25.4794	25.4822	25.1795	25.5917	25.5366	25.1514	25.1798	25.3074	25.7059	24.7487	25.8166	25.8105	24.7487	25.536	25.4919	25.3007	25.2537	25.5814	25.403	25.3733	25.6678	25.3539	25.3233	25.8267	24.7662	25.3295	25.7262	25.1034	25.739	25.4386	25.6581	25.5532	25.5429	25.7039	25.2132
hsa-let-7a*-4395418	27.6333	27.7676	1.09754	-0.536234	0.536234	0.594618	0.58	1	0.985313	27.895	28.5824	27.6052	28.0662	27.3384	27.6614	27.363	27.2579	28.4557	27.8651	27.4198	27.5432	28.9395	27.7663	27.6632	27.8536	27.5555	27.3006	27.2264	27.5856	27.3916	28.0494	27.5706	27.7088	27.5447	27.7815	27.1397	27.6422	27.7689	28.1409	27.9754	28.2301	28.3465	27.7841	28.3192	27.119	28.4467	27.5682	28.4552	27.8586
hsa-miR-874-4395379	20.4949	20.5303	1.02481	-0.53512	0.53512	0.595408	0.598	1	0.985313	20.0537	20.4211	20.6914	20.7451	20.5687	20.2644	20.3444	20.8014	21.3071	20.8929	20.5081	20.737	20.6956	20.1191	20.3437	20.9487	20.9032	20.6751	20.2243	20.3704	21.0669	20.4711	20.8489	20.9151	20.2827	20.4383	20.5324	20.487	20.192	20.5281	19.8317	19.7339	20.2809	20.6819	20.1408	20.944	20.9665	20.6993	20.4389	20.6625
hsa-miR-204-4373094	16.6257	16.4033	-1.16665	0.534167	0.534167	0.596057	0.593	1	0.985313	16.5743	16.0808	16.8125	16.0739	15.7889	16.9984	16.895	16.6771	16.3876	16.4828	15.9897	15.1504	16.1773	16.5225	16.2458	16.7951	16.3107	16.1973	16.7468	16.5785	16.3834	16.0508	17.042	16.5609	16.0861	16.2341	16.0792	16.4031	16.0968	16.1345	16.824	16.94	16.5186	16.5124	16.6958	16.2678	16.4036	16.615	16.655	16.937
hsa-miR-643-4380997	30.1361	29.7894	-1.27162	0.532384	0.532384	0.597361	0.584	1	0.985313	29.1432	29.9636	30.3934	30.269	31.1933	30.0033	31.3295	29.1808	29.5547	29.9063	30.0146	30.5422	30.8126	31.1091	30.572	30.935	29.2734	29.0086	29.8263	30.6427	31.0711	31.9099	29.6025	29.6286	29.6206	30.4366	29.267	29.7526	28.9804	29.3251	31.6939	29.5662	29.2569	29.4449	29.5816	29.5405	29.9705	29.8706	29.3589	30.6202
hsa-miR-18a-4395533	23.0787	23.1944	1.08355	-0.531992	0.531992	0.59762	0.591	1	0.985313	23.0047	23.6041	23.0589	23.0984	23.1878	23.2744	22.914	22.4551	22.8045	23.168	23.0969	22.8894	23.3548	23.5172	23.202	23.4274	23.2081	22.4551	22.4843	22.9262	22.7383	23.2503	22.4551	22.8862	23.715	23.1735	23.3723	23.2882	23.2488	22.8778	23.32	23.1869	23.3199	23.4581	23.6341	23.0347	23.4156	23.1809	23.5075	22.9779
hsa-miR-496-4386771	29.0749	29.3597	1.21822	-0.528705	0.528705	0.599867	0.612	1	0.985313	29.0049	28.9108	31.293	29.9394	28.8288	28.2947	29.2867	29.145	29.6653	28.9536	29.9673	29.0837	29.6323	28.8657	30.3817	28.7793	28.7135	29.0971	28.4973	29.0102	29.0473	30.3378	29.827	31.2016	29.4442	30.0608	28.7285	29.3379	29.186	30.3644	29.7076	29.3815	30.5808	29.6641	29.1359	28.9662	28.799	29.2362	30.0057	29.8332
hsa-miR-451-4373360	18.7758	18.9659	1.14088	-0.525905	0.525905	0.601745	0.609	1	0.985313	18.5635	19.2227	19.5444	18.6451	18.6475	18.904	18.592	19.0927	19.4487	18.2838	20.9025	19.6294	18.6321	18.5391	18.1812	20.3377	19.996	19.2028	19.2341	19.5976	18.4705	18.1581	19.9598	18.8101	19.3216	19.2594	19.7087	18.9738	18.9581	19.0214	18.8752	18.2608	17.9015	18.9379	18.7517	17.7587	19.3198	20.1671	18.6151	18.2161
hsa-miR-18a*-4395534	28.1022	28.0161	-1.06149	0.518541	0.518541	0.606882	0.592	1	0.985313	28.1327	28.6887	28.306	28.4425	27.4896	28.0718	27.8847	27.6065	27.6453	28.2672	28.033	28.3109	29.2039	28.2714	27.9376	27.4841	28.102	26.8392	27.2888	27.9448	27.9992	28.0888	26.8392	27.3715	28.4566	27.5779	27.7778	28.3867	28.5164	28.076	27.7837	27.9113	27.5422	28.4306	28.677	27.9909	28.6233	28.1512	27.3297	28.3357
hsa-miR-509-3p-4395347	25.096	25.3373	1.18205	-0.514822	0.514822	0.609531	0.618	1	0.985313	23.391	24.6219	24.4911	25.2577	26.2547	26.0558	25.3291	24.9343	24.5351	25.5194	26.3062	26.4525	24.247	25.9884	24.9293	26.4188	25.1851	25.5865	25.308	27.2282	25.3724	25.6032	25.4883	24.435	25.3666	26.0031	24.3557	24.99	24.2563	23.1019	25.7025	24.3729	23.7466	25.7501	25.0927	25.383	24.8472	24.0719	25.064	26.4725
hsa-miR-93-4373302	18.8271	18.8877	1.04285	-0.514738	0.514738	0.609588	0.607	1	0.985313	18.8304	19.1069	19.0243	18.6419	18.9259	18.8239	18.815	18.709	19.3509	18.8916	18.6523	18.6055	19.0409	18.8996	18.7676	18.9495	19.1087	18.4601	18.7447	18.9633	18.8687	18.6509	18.6902	18.7841	18.8837	19.4063	18.9639	18.7587	18.9062	18.6478	18.898	18.8475	18.8767	18.9567	19.1165	18.8218	19.2077	19.038	19.1912	18.8734
hsa-miR-182-4395445	30.0061	29.5628	-1.35979	0.514324	0.514324	0.609853	0.581	1	0.985313	30.9061	28.9799	28.163	30.3431	28.8695	30.1113	29.901	31.1207	30.9193	28.9403	31.9272	26.6148	29.5774	29.0649	28.7405	29.9521	28.9837	29.9832	31.1774	30.1969	28.9592	29.4352	28.3232	29.6326	29.548	30.6989	29.9088	30.184	30.7162	26.6148	30.8788	29.0347	29.0298	28.96	31.0967	28.4172	30.4897	31.206	28.3043	28.1778
hsa-miR-200c-4395411	25.0171	24.8767	-1.10221	0.508536	0.508536	0.613861	0.638	1	0.985313	25.6052	25.2231	24.2207	24.5897	25.8102	24.8816	25.1525	24.4821	24.8675	24.5917	24.738	23.9147	24.7109	25.4589	24.4691	24.6745	24.5744	24.0617	25.0005	24.8581	25.1778	24.6972	24.3887	25.177	25.3526	24.8341	25.2718	24.8858	25.3514	23.9147	24.8541	25.0616	25.2509	25.1469	25.6872	25.9137	25.0256	25.2352	24.5668	25.0597
hsa-miR-636-4395199	28.0095	28.0156	1.00425	-0.507144	0.507144	0.614831	0.598	1	0.985313	28.4226	27.8259	27.4632	28.4696	27.988	27.7504	28.0309	28.1393	28.8619	27.9433	28.5497	28.4998	27.8999	28.3141	28.3858	27.0772	27.7889	27.3229	27.7239	27.7551	28.2817	28.5419	27.5115	28.3382	27.776	27.9947	27.7639	27.8272	28.0364	28.3878	28.1208	27.7981	28.6902	28.4922	28.3593	29.011	28.3061	27.936	27.8865	27.8565
hsa-miR-429-4373203	27.357	27.4021	1.03179	-0.501249	0.501249	0.618976	0.597	1	0.985313	27.4189	27.9888	25.6998	27.945	26.7231	27.2951	27.4716	26.5735	27.8251	27.4111	27.4022	25.6998	28.4391	28.3656	27.8268	26.9666	26.5958	26.3664	27.2775	27.0316	27.8018	27.8035	25.6998	27.4021	27.5035	26.9653	26.7728	27.5566	28.1746	25.6998	27.3703	27.5613	27.3195	27.7105	28.1494	26.758	27.0424	27.2229	27.6693	27.6422
hsa-miR-335*-4395296	21.2577	21.3066	1.03443	-0.499856	0.499856	0.619937	0.613	1	0.985313	21.3504	21.1992	21.1216	21.2405	21.5359	21.2749	21.1841	21.4688	21.3666	21.1408	21.0491	21.718	21.3499	21.4072	21.4606	21.2097	21.1774	21.8328	21.361	21.3494	21.4713	20.9926	21.5072	21.5089	21.1488	21.1461	21.5178	21.2702	21.2385	21.3429	21.1423	21.2521	21.2628	21.2473	21.2048	21.8915	21.5039	21.1074	21.2058	21.3812
hsa-miR-130b-4373144	22.8089	22.8162	1.00504	0.498325	0.498325	0.620973	0.621	1	0.985313	22.4959	22.8569	23.1968	22.761	22.761	23.121	23.0373	22.4682	22.4853	22.9306	23.1014	23.1613	23.3172	22.6552	22.3622	22.9787	23.2089	22.1696	22.3888	22.8872	23.1023	22.8052	22.9076	22.8287	22.4163	21.8443	22.674	23.2703	23.2332	22.77	22.4703	22.6902	22.8272	22.5796	23.1536	22.8631	22.9167	22.4423	22.5646	22.696
hsa-miR-193a-3p-4395361	27.0757	26.8661	-1.15641	0.492873	0.492873	0.624814	0.621	1	0.985313	26.0341	27.6206	27.2199	27.2164	27.6528	26.3333	26.935	26.7314	27.8559	24.2417	25.1769	25.551	26.7579	26.4588	26.828	27.5008	26.9042	25.9871	27.3736	27.1459	27.1693	24.5592	26.3221	26.6668	27.0228	27.5981	27.135	27.248	26.3055	25.7891	27.3989	24.7165	26.0238	26.128	27.1908	29.2541	28.3482	27.4336	26.5543	29.4982
hsa-miR-20a-4373286	17.0954	17.0845	-1.00758	-0.491727	0.491727	0.625631	0.624	1	0.985313	17.1565	17.3521	16.9652	16.9094	17.2858	17.165	17.0343	16.446	17.4942	17.0547	17.2372	16.9587	17.2687	17.5982	16.7066	17.0674	17.4355	16.4432	16.7506	17.2269	17.1882	16.7926	16.7936	16.9845	17.1661	16.6328	17.0825	16.9861	17.1957	16.6918	17.1795	17.0413	17.1422	17.5467	17.4306	17.2797	17.423	17.0865	17.0248	17.082
hsa-miR-153-4373305	24.8098	24.8851	1.0536	-0.487982	0.487982	0.628288	0.615	1	0.985313	24.694	25.0241	24.6541	24.8489	24.8535	24.7249	24.7706	25.3781	24.7574	25.0393	24.8158	24.7723	25.279	24.5675	25.1599	24.9825	24.8168	25.6142	25.2803	24.6613	24.7425	25.2415	25.1319	25.0478	24.689	24.9205	24.822	24.9254	24.4936	25.2253	24.9075	24.8868	24.8834	24.7059	24.8164	24.4179	24.6989	24.6958	25.2461	25.1555
hsa-miR-941-4395294	25.3526	25.2718	-1.05759	-0.487898	0.487898	0.628351	0.634	1	0.985313	25.3386	24.6568	25.3666	24.9223	25.6388	25.5774	25.5361	24.9858	26.5508	25.092	26.0194	26.5508	26.0085	24.9699	24.1007	25.3719	26.3465	25.1253	25.0169	25.5598	26.2208	24.7536	25.5278	25.28	24.3496	25.4725	25.7476	25.4441	25.2621	25.2599	25.215	25.6298	25.2759	25.0204	25.9741	25.2677	24.7535	24.9759	24.306	25.1386
hsa-miR-19a-4373099	20.15	20.1803	1.02123	-0.484869	0.484869	0.630469	0.622	1	0.985313	20.1747	20.6357	20.1254	20.1778	20.2622	20.0572	20.0595	19.5375	20.8892	20.1738	19.993	19.6746	20.3468	20.7076	19.9264	20.232	20.1989	19.5375	19.8541	20.3662	20.3558	19.9819	20.0321	20.0984	20.1843	20.142	20.225	20.1763	20.1687	19.7192	20.2334	20.1158	20.3795	20.3688	20.6822	20.1886	20.4636	20.1354	20.064	20.259
hsa-let-7e-4395517	15.1366	15.0881	-1.03422	0.48434	0.48434	0.630812	0.603	1	0.985313	15.4572	14.9858	15.1749	15.2951	14.9241	15.0654	15.105	15.1682	14.9449	15.3737	15.0533	14.9318	14.7605	15.2489	15.035	14.8515	15.2847	14.505	15.0205	15.4184	15.1905	15.1045	15.1047	15.0716	14.9411	15.2279	15.0233	15.2064	15.2962	15.3375	15.3314	15.488	15.3503	15.0617	15.1649	14.8566	14.991	15.0602	14.5813	15.493
hsa-miR-20b-4373263	19.2763	19.2666	-1.00675	-0.48376	0.48376	0.631243	0.623	1	0.985313	19.0224	19.2825	19.2702	19.1253	19.4101	19.4952	19.3519	18.8784	19.8851	19.2602	19.0513	19.2513	19.3116	19.4753	18.7386	19.3228	19.7226	18.5213	19.0102	19.5066	19.32	19.0479	19.0888	19.1063	19.273	19.3412	19.4334	19.1925	19.6605	18.8433	19.1327	19.1826	19.2367	19.5361	19.5916	19.576	19.7237	19.4456	19.1943	19.0793
hsa-miR-206-4373092	27.5526	27.5725	1.01386	-0.477967	0.477967	0.635302	0.614	1	0.985313	28.3507	27.2181	27.0803	27.5999	25.8957	27.5053	27.8725	28.5197	26.6533	27.4142	27.8285	28.2481	27.6376	29.2341	27.2786	28.5636	27.0315	28.7541	27.943	27.8226	26.2048	27.7898	27.0174	27.0923	29.2275	27.3669	27.5421	26.9692	27.4204	27.4318	27.9703	27.4034	27.6029	26.738	28.2566	27.7538	27.3952	27.3729	27.7368	27.7281
hsa-miR-181a*-4373086	22.5024	22.566	1.04508	-0.472377	0.472377	0.639184	0.662	1	0.985313	22.4877	23.0026	22.627	22.5172	22.2438	22.707	22.1982	21.9349	22.9685	23.1526	22.5328	22.7095	23.0339	22.583	22.6768	22.4676	22.5686	21.9349	21.9349	22.0309	22.0215	22.5896	22.0341	22.4199	22.5321	22.4882	22.445	22.6335	22.5635	22.2874	22.2875	22.8247	22.5337	22.7213	22.6039	22.1728	22.679	22.733	22.9537	22.6448
hsa-miR-199b-5p-4373100	30.2498	29.6223	-1.54491	0.471605	0.471605	0.639788	0.651	1	0.985313	30.6731	29.2585	29.2394	29.0047	30.2848	30.7248	30.4082	30.2148	28.5884	28.8968	29.2655	29.143	29.678	29.5976	28.7767	30.0595	29.647	32.0806	31.6771	31.8962	28.7328	28.9766	32.2333	29.7763	30.386	30.6985	28.9779	28.615	28.8304	29.8605	31.3673	29.9983	29.5123	31.0715	28.8438	28.4926	29.7158	29.6868	28.6576	29.2971
hsa-miR-138-4395395	14.1274	14.2129	1.06109	-0.469313	0.469313	0.641441	0.623	1	0.985313	14.2961	14.0003	14.0926	14.7067	14.1	14.0555	14.1548	14.5739	13.9173	14.6949	14.5455	14.7821	14.4488	14.0419	14.6722	14.221	13.8933	15.0641	14.5179	14.2049	14.2976	14.7455	14.5733	14.3966	13.7661	14.1891	13.9899	14.2807	14.0953	15.0628	13.9704	14.1279	14.4592	14.1046	14.0829	14.3807	13.9292	14.1538	14.0358	14.1769
hsa-miR-483-5p-4395449	24.0227	23.4541	-1.48316	0.461345	0.461345	0.647206	0.632	1	0.985313	23.987	22.2231	24.0585	22.4572	24.9691	24.5375	24.3891	23.3745	24.5419	21.0087	23.7048	22.9941	21.3707	24.9445	21.8301	24.0244	24.8381	25.1396	25.3602	25.821	23.2995	21.5884	25.4193	24.5426	24.5566	23.1582	25.332	22.4071	22.4238	23.6107	24.795	23.6087	23.0471	22.1251	21.8224	23.232	22.8314	25.1739	21.4891	22.0918
hsa-miR-134-4373299	21.9884	21.9373	-1.03607	0.45799	0.45799	0.649653	0.641	1	0.985313	21.8255	21.6088	21.8211	22.4081	22.0781	21.9337	22.0467	22.0431	21.2966	21.8458	21.9252	22.1986	21.4324	21.9687	22.3143	21.5658	21.2419	22.6048	21.9971	21.9718	21.7883	22.3037	21.3079	21.8836	21.9493	22.0641	21.6831	22.1353	22.0317	22.532	22.0244	21.7629	21.5349	21.8244	21.8003	22.4727	21.818	22.1709	21.6932	22.0325
hsa-miR-99a*-4395252	21.6495	21.5554	-1.06742	0.456386	0.456386	0.65072	0.628	1	0.985313	21.8468	21.4276	21.7074	21.2788	21.7285	21.6723	21.6267	21.4118	21.4636	21.4088	21.3035	21.5993	21.3418	21.6797	21.4321	21.5765	21.7863	21.3512	21.575	21.5311	21.6405	21.2093	21.9498	21.7202	21.7568	21.4829	21.687	21.4927	21.6312	21.2462	21.5213	21.6476	21.5229	21.7069	21.3846	21.7508	21.7205	21.6108	21.5329	21.5358
hsa-miR-221*-4395207	27.3041	27.4421	1.10041	-0.456052	0.456052	0.650961	0.682	1	0.985313	27.0694	27.313	27.2985	27.2437	27.2678	27.5553	27.3097	28.413	27.3377	27.7032	27.2083	27.9285	27.2422	27.599	28.413	27.6663	27.4681	28.413	27.2206	27.3402	27.2909	28.0049	27.1368	27.4162	27.5886	27.1235	27.5932	27.0711	27.3073	28.3625	27.2741	27.4697	27.0237	27.0433	26.9607	27.5026	27.5484	27.5993	28.0747	27.2727
hsa-miR-886-5p-4395304	22.2609	21.5209	-1.67019	0.454016	0.454016	0.652363	0.652	1	0.985313	22.2563	20.2982	22.2655	20.8986	22.3876	23.3709	22.5898	20.4534	22.9984	20.0919	22.5692	21.6652	21.9039	22.0901	20.452	20.9754	21.688	21.0983	22.0602	24.8783	22.6658	21.016	22.5844	22.7408	21.713	21.1439	22.1429	21.2159	21.0099	22.3236	21.0885	22.4045	22.6815	21.0155	20.8063	20.0281	21.3766	21.2346	19.2024	21.0205
hsa-miR-7-1*-4381118	18.3875	18.4807	1.06672	-0.448649	0.448649	0.656106	0.648	1	0.985313	18.2629	18.5667	18.5075	18.3531	18.3542	18.3122	18.4208	18.7293	18.8628	18.5752	18.4187	18.3012	18.6816	18.3108	18.5833	18.5908	18.4949	18.9603	18.389	17.9856	18.6734	18.0901	18.3593	18.8031	18.236	18.214	18.6819	18.4276	18.4352	18.5993	18.0746	18.5725	18.3951	18.5131	18.2223	18.5482	18.9603	18.5512	18.4664	18.3324
hsa-miR-302d-4373063	26.7879	27.2612	1.38833	-0.447819	0.447819	0.656739	0.668	1	0.985313	27.4572	28.3489	26.6873	25.6923	28.0062	26.8625	26.7132	26.395	26.9825	26.813	25.3045	26.7644	27.2558	28.0897	25.9956	27.7697	27.7151	28.232	27.268	27.0447	27.2727	25.5616	28.1151	27.2667	28.7951	26.5035	27.757	27.5026	27.3621	25.7374	28.033	27.7989	26.0507	27.1885	26.7944	28.8723	27.1916	26.0635	26.8813	27.6381
hsa-miR-122-4395356	28.2035	28.4062	1.15087	-0.447329	0.447329	0.657186	0.632	1	0.985313	28.228	26.6898	28.1783	29.972	28.3477	27.3762	28.179	30.6133	27.5314	30.6133	27.647	30.1437	27.6615	27.9588	29.1108	30.6133	28.5536	28.9566	28.4174	29.8468	28.1342	29.9813	29.4092	28.433	28.5057	28.2811	28.3206	28.2109	28.3749	27.7434	28.3951	27.8905	28.2405	28.2491	28.4285	30.6133	28.1502	26.571	28.5641	28.6188
hsa-miR-545-4395378	25.7505	25.7831	1.02282	0.44726	0.44726	0.657235	0.633	1	0.985313	26.0898	26.1399	25.6973	26.1593	25.5636	25.6397	25.7833	25.7177	25.7	25.8543	25.7186	25.5585	25.4462	25.8085	26.1156	25.3433	26.0013	25.0853	25.139	25.5378	26.1931	26.1514	25.4645	25.9882	25.4747	25.6622	25.7002	25.8867	26.013	25.7519	25.7576	25.9405	25.9319	25.9576	26.4932	25.6222	26.4932	26.2061	25.5391	25.819
hsa-miR-656-4380920	22.0557	22.0845	1.02016	-0.443245	0.443245	0.660208	0.638	1	0.985313	22.0667	22.2822	22.0447	22.5665	21.5062	21.7261	21.8377	22.5357	22.7877	22.1257	22.1624	22.3003	22.886	21.8673	22.3811	22.0839	21.493	23.0985	22.292	21.52	21.8652	22.2762	21.9288	22.3263	22.565	21.828	21.8638	22.0114	21.9718	22.5232	22.0851	22.2884	22.7489	21.9365	21.6559	21.8497	21.468	21.8366	22.7987	21.7536
hsa-miR-9*-4395342	14.3769	14.29	-1.06209	-0.442954	0.442954	0.660402	0.646	1	0.985313	14.3642	14.4375	14.3895	14.1576	13.9703	14.4086	14.1232	14.7504	14.8877	14.9325	14.1338	14.1119	14.7789	14.3059	14.1846	14.613	14.6708	14.2231	13.9837	14.288	14.5308	14.8554	14.8874	14.5815	13.806	14.2354	14.2482	14.1476	14.1718	14.0077	13.9651	14.8583	14.4385	14.3993	14.2919	14.2216	14.4272	14.1934	14.266	14.4007
hsa-miR-584-4381026	25.6823	25.7675	1.06087	0.44163	0.44163	0.661347	0.667	1	0.985313	26.0056	27.3205	25.4189	28.1161	24.9882	25.8365	25.528	24.1238	25.7685	26.9822	26.702	27.138	27.932	26.7936	26.1806	25.19	26.1196	23.4203	23.932	25.7666	25.0088	26.275	23.4203	24.634	25.0914	25.6282	24.453	26.3678	26.2095	27.2494	25.6527	25.228	26.2382	26.4179	26.734	24.4972	25.7962	25.5619	25.3758	25.3639
hsa-miR-653-4395403	31.5765	31.8536	1.21178	-0.440148	0.440148	0.662382	0.675	1	0.985313	31.5422	31.1305	31.4343	31.6107	31.6851	31.3646	32.3359	32.5863	31.9707	32.7629	31.3652	29.2171	34.2018	33.8024	33.9507	33.135	32.5363	31.501	32.1242	31.9266	31.017	31.5438	32.033	32.7226	30.6091	32.6414	30.7065	31.2305	31.3153	31.4686	32.3122	32.9043	31.3748	30.9714	31.5423	31.8423	30.0659	32.2771	31.8649	31.3654
hsa-miR-376a-4373026	20.1481	20.1761	1.0196	-0.43937	0.43937	0.662953	0.644	1	0.985313	20.0333	20.2032	20.0567	20.2106	20.2721	20.0929	19.9423	20.3115	19.9074	20.087	19.9062	19.7182	20.4565	20.1972	20.3077	20.259	19.7998	20.7694	20.1844	19.9445	19.9636	20.488	19.9702	20.1999	20.6101	20.3861	20.126	20.3211	20.1147	20.1677	19.9687	19.8901	20.021	19.996	20.2649	20.5242	20.2178	19.924	20.7244	20.4491
hsa-miR-29b-4373288	19.6295	19.6323	1.00195	-0.437339	0.437339	0.664373	0.662	1	0.985313	19.4204	19.9966	19.9877	18.9505	19.6822	19.5768	19.3493	19.9442	19.4538	19.7691	19.8789	20.0438	19.7327	19.1978	20.1014	19.9958	20.0786	19.7121	19.3565	18.9805	19.827	19.7879	19.9825	19.5462	19.7276	19.5742	19.6323	19.6549	19.4604	19.5006	19.5776	19.5885	19.5695	19.6323	19.3914	19.5349	19.4768	19.5114	20.1293	19.8053
hsa-miR-301b-4395503	25.1041	24.8507	-1.19201	0.435465	0.435465	0.665647	0.678	1	0.985313	24.2448	25.2608	25.5605	25.266	24.9473	24.8712	25.4589	23.319	25.3402	24.4861	24.802	24.5672	25.4972	24.9402	24.9921	23.0678	23.7773	22.8286	25.0008	24.1801	24.791	25.2851	23.7798	25.0078	24.0132	25.6272	25.1469	25.8735	25.7177	24.5031	25.4244	24.1995	24.7973	23.8953	25.8111	24.7935	25.5149	24.8994	25.2783	23.6177
hsa-miR-26b*-4395555	24.6472	24.6393	-1.00554	0.431612	0.431612	0.668276	0.67	1	0.985313	25.0176	24.3178	24.6771	24.5459	24.538	24.7835	24.8823	24.6174	24.5078	24.6206	24.4187	24.1742	24.1732	24.7894	24.1439	24.6756	25.0282	23.9968	24.7666	24.9682	24.7705	23.9968	24.6585	24.6992	24.6176	24.6457	24.6085	24.5682	24.7031	24.3443	25.096	25.0907	24.9429	25.11	24.4098	24.8272	24.6328	24.4845	24.5571	24.9
hsa-miR-339-3p-4395295	20.4059	20.442	1.02535	0.426536	0.426536	0.671802	0.677	1	0.985313	20.2855	19.9873	20.3652	20.6479	20.9383	20.4466	20.8364	20.3022	20.1235	20.3735	20.5712	20.556	20.0049	20.472	20.3182	20.3737	19.9582	20.8911	20.7519	20.5406	20.6379	20.0658	20.5105	20.4415	20.1015	20.5115	20.6461	20.6702	20.4126	21.001	20.3175	20.2947	20.4424	20.1467	20.2889	20.7829	20.5347	20.4417	20.0544	20.556
hsa-miR-520h-4373258	31.2171	31.1163	-1.07241	-0.421647	0.421647	0.675439	0.666	1	0.985313	31.0527	29.4802	31.5139	31.3816	33.0337	30.1124	30.2089	31.7893	30.4661	29.41	32.8567	30.2262	30.9566	29.5391	29.4116	29.4182	31.878	33.2779	34.9056	30.665	29.3853	30.4032	33.0159	34.9056	31.8974	31.6927	31.6359	30.165	31.2759	30.276	32.2619	29.7448	33.0192	33.1607	30.4394	31.4129	29.6052	30.7838	32.0291	32.0416
hsa-miR-543-4395487	21.7464	21.7697	1.01625	-0.421594	0.421594	0.675478	0.661	1	0.985313	21.8006	22.1392	21.6642	22.0189	21.5654	21.6923	21.6632	22.0093	21.2639	22.8142	21.9011	21.7781	22.1016	21.6608	22.3396	21.6364	21.341	22.5158	21.7983	21.2705	21.3696	22.6088	21.3527	21.6003	22.2624	21.7492	21.4231	22.0937	21.8882	21.7613	22.3677	21.7106	21.7046	22.0477	21.7575	22.0488	21.5828	21.6507	22.7198	22.1939
hsa-miR-379-4373349	19.4633	19.4146	-1.03435	0.42118	0.42118	0.675784	0.685	1	0.985313	19.1462	19.4931	19.6841	19.4594	19.3566	19.295	19.4673	19.6075	19.424	19.2746	19.4074	19.7485	19.2942	19.0511	19.8491	19.4312	18.9295	19.8491	19.6994	19.1535	19.5277	19.4971	19.5594	19.673	19.0451	19.4448	19.2653	19.4218	19.4299	19.7741	19.3328	19.3714	19.2671	19.15	18.9952	19.2735	19.3196	19.5144	19.3727	19.4806
hsa-miR-127-3p-4373147	16.1515	16.2305	1.05634	-0.42109	0.42109	0.675863	0.642	1	0.985313	16.0862	16.1337	16.1692	16.452	16.0204	16.1916	16.1094	16.3749	15.6305	16.4077	16.3197	16.3668	16.3393	15.949	16.5605	16.3814	15.8592	16.8371	16.4904	16.0985	16.1566	16.4733	16.3399	16.1336	16.2286	16.1025	15.8128	16.263	16.2324	16.5957	16.0223	16.2196	16.0232	16.1757	16.0733	16.3922	15.8983	16.2219	16.3845	16.413
hsa-miR-487b-4378102	19.7805	19.8122	1.02223	0.417168	0.417168	0.678647	0.666	1	0.985313	19.9244	19.6726	19.7452	20.3788	19.7875	19.5205	19.7736	20.2057	19.6791	19.974	19.8805	19.6984	19.9497	19.7031	20.0775	19.6776	19.27	20.3788	20.0854	19.8365	19.9708	20.253	19.8215	19.955	19.8128	19.7381	19.5352	19.7323	19.7533	20.3788	19.8296	19.8085	19.9118	19.8117	19.6492	19.8045	19.3919	19.6759	19.8761	19.8114
hsa-miR-198-4395384	31.1678	30.9101	-1.19557	0.414766	0.414766	0.680351	0.703	1	0.985313	33.7416	29.1093	30.6031	32.0153	32.0661	30.7874	31.5482	30.3677	30.1582	28.3958	30.151	31.4601	28.9781	31.8591	30.0306	31.2535	31.1155	30.9363	34.2974	34.2974	31.4663	28.8533	34.2974	32.2547	30.7875	29.6355	31.2464	30.6399	29.2878	30.0568	30.5165	33.3607	30.8839	29.8852	31.0447	31.0867	33.1855	33.3816	28.1448	29.4627
hsa-miR-218-2*-4395405	26.5085	26.6113	1.07381	-0.414646	0.414646	0.680445	0.677	1	0.985313	26.4769	26.8151	26.4579	27.1145	26.2662	25.9822	26.5402	26.994	25.6509	26.6165	26.261	26.4122	26.3771	26.3704	27.0095	26.7939	26.5499	27.7675	26.6825	26.7047	26.74	26.5572	26.4038	26.962	26.5436	26.288	26.4766	26.7419	26.8005	27.4883	26.1722	26.1713	26.606	26.7318	26.9797	27.296	26.796	26.4214	26.8386	26.4588
hsa-miR-105-4395278	25.6151	25.6291	1.00973	0.411978	0.411978	0.682369	0.675	1	0.985313	25.7132	25.3439	25.2165	26.2814	25.862	25.2549	25.5171	26.5328	24.9426	25.9107	25.5778	26.1235	25.2733	25.9242	25.6906	25.2897	25.3609	26.6791	26.1006	25.6711	25.6701	26.2012	25.4077	25.7861	25.8872	25.3559	25.2683	25.4991	25.6157	26.142	25.6567	25.4165	25.6425	25.4628	25.4869	25.7812	25.2673	25.3189	25.5913	25.8981
hsa-miR-34c-5p-4373036	24.7659	24.7241	-1.02943	0.411296	0.411296	0.682863	0.658	1	0.985313	24.9531	25.0026	23.8461	26.18	24.1948	25.6288	24.5788	23.1534	23.6943	24.775	25.2727	22.7731	25.0561	25.117	25.1521	24.5887	25.0252	22.7731	23.32	24.4168	23.8564	25.1311	23.1143	24.2342	24.3547	24.716	24.1272	25.1593	24.7732	25.2147	25.2182	24.3553	24.657	25.2018	25.9445	23.7042	25.7306	25.0769	24.7322	24.5573
hsa-miR-27a-4373287	19.9047	19.9523	1.0336	-0.410079	0.410079	0.683735	0.689	1	0.985313	19.6883	20.0519	19.9079	19.2802	20.2775	20.106	19.9015	19.6723	19.8761	19.2802	19.5535	19.8148	20.008	20.0592	19.662	20.6014	20.5008	19.442	19.8737	19.7981	19.6731	19.2802	20.5867	20.4162	20.4101	20.0766	19.8101	19.3726	19.752	19.2802	20.1414	20.0568	19.7962	20.106	20.1417	19.963	19.9417	20.0004	20.0327	20.0702
hsa-miR-223-4395406	15.9245	15.921	-1.00247	-0.409937	0.409937	0.683847	0.662	1	0.985313	15.954	15.4486	14.5603	15.7441	16.301	16.1237	15.932	15.9171	16.2442	14.9407	15.977	15.2749	15.6578	16.1076	14.8784	16.1731	16.3903	14.8758	16.1367	16.394	15.57	15.1472	16.0238	16.2238	16.3645	15.865	16.3242	15.228	16.8632	15.1012	16.6603	15.5491	15.7696	15.8128	16.0933	15.094	15.7415	16.3836	15.7392	16.1233
hsa-miR-19b-1*-4395536	26.1907	26.1223	-1.04857	0.40814	0.40814	0.685163	0.663	1	0.985313	26.0077	26.5509	26.1589	26.3708	26.2215	26.3927	26.1599	25.5308	26.1266	26.2953	26.0732	26.0067	26.1111	26.162	26.3579	26.0539	26.2995	25.5308	25.8489	26.0771	26.3041	26.0188	25.5308	25.861	26.3522	25.9708	26.1179	26.3316	26.3806	26.0294	26.1758	26.0079	25.9588	26.4546	26.6295	26.4609	26.3126	26.1292	26.0286	26.2552
hsa-miR-532-5p-4380928	19.8635	19.9676	1.07481	-0.405294	0.405294	0.687265	0.7	1	0.985313	19.9667	19.6849	19.7527	19.513	20.1291	19.9478	19.9756	19.7793	20.1517	19.7053	19.89	19.4339	19.5078	19.96	19.4568	19.9824	20.2731	19.348	20.0395	20.1286	20.0323	19.4477	20.1724	19.9938	20.0179	20.0678	20.0611	19.7103	19.8839	19.348	19.7685	20.1576	19.928	20.0665	19.9346	19.9752	20.0695	19.9397	19.7825	20.0376
hsa-miR-491-5p-4381053	18.347	18.3581	1.00773	-0.404381	0.404381	0.68792	0.712	1	0.985313	18.1814	18.3656	18.4278	18.481	18.1323	18.3283	18.2552	18.7208	18.6168	18.4834	18.6246	18.9124	18.3685	17.8653	18.9124	18.1362	17.9773	18.9124	18.8384	18.5355	18.6734	18.7175	18.0584	18.3582	17.9595	18.3043	18.2414	18.4631	18.244	18.8997	18.2234	18.1953	18.2035	18.2099	18.3477	18.273	18.3579	18.6175	18.4551	18.0302
hsa-miR-362-5p-4378092	24.4428	24.5861	1.10444	-0.402711	0.402711	0.689169	0.688	1	0.985313	24.9551	24.3898	24.1732	24.3003	24.7616	24.4958	24.3472	24.5438	25.1289	24.6762	24.4515	24.8131	24.3394	24.8232	23.8067	24.7686	24.8938	23.7967	24.5977	24.972	25.0079	24.0593	24.7645	24.4206	24.6506	24.5745	24.5553	24.3081	24.4018	24.1768	24.2243	24.9542	24.6638	24.7034	24.4823	24.9425	24.3776	24.2292	24.1552	24.8079
hsa-miR-197-4373102	18.7216	18.788	1.04709	-0.40254	0.40254	0.68932	0.672	1	0.985313	18.911	18.7184	18.3684	18.847	18.5786	18.6476	19.0791	18.7248	18.792	19.2256	18.9355	19.0867	18.3116	19.0028	18.7007	18.4622	18.5974	18.7056	18.5864	18.724	18.8229	19.0911	18.3453	18.7075	18.852	18.9633	18.9146	18.9349	18.7906	18.9406	18.4969	18.7755	18.7854	18.8911	18.7751	19.0133	18.762	18.451	18.3015	18.9234
hsa-miR-892b-4395325	31.7348	32.2226	1.4023	-0.401739	0.401739	0.689888	0.679	1	0.985313	31.0137	29.8752	31.2304	32.1058	35.4962	31.3638	33.7503	33.2762	32.1409	31.8132	31.8737	31.0596	33.0283	32.5815	32.0602	35.4962	30.0809	32.2769	35.1974	35.4962	33.0643	34.593	32.9598	30.1871	32.6242	35.4661	30.5611	32.9224	31.4041	32.3286	30.9717	31.3456	31.4562	32.1683	32.5804	33.8555	31.8758	31.2839	34.7742	31.0624
hsa-miR-500-4395539	23.9285	24.0087	1.05717	-0.401062	0.401062	0.690386	0.683	1	0.985313	24.2334	24.0446	23.9927	23.6482	23.8643	24.0285	23.8196	23.8019	24.2519	23.9098	23.8625	23.7355	23.7106	23.849	23.5011	24.3756	24.373	23.3658	23.9322	24.1256	24.0795	23.5087	24.1929	23.9544	24.0263	24.159	24.0244	23.9332	24.0196	23.3658	23.8299	24.2301	24.1488	24.01	24.2048	24.1486	24.2257	23.9888	23.9467	24.0075
hsa-miR-324-3p-4395272	20.5843	20.5995	1.01054	-0.400072	0.400072	0.691157	0.676	1	0.985313	20.509	20.4039	20.6958	20.5739	20.5948	20.6123	20.475	20.6105	20.7069	20.7155	20.4419	20.7949	20.4803	20.3462	20.4993	20.5998	20.752	20.4809	20.6368	20.5991	20.7537	20.3207	20.6778	20.5632	20.431	20.4583	20.6849	20.6831	20.5728	20.5075	20.4441	20.6503	20.4991	20.7205	20.3887	20.6405	20.608	20.6442	20.6276	20.5754
hsa-miR-212-4373087	20.6032	20.4711	-1.09594	0.398175	0.398175	0.692512	0.692	1	0.985313	20.7641	20.2725	20.4424	20.2107	19.6698	20.7935	21.1293	20.9002	20.0774	20.8955	20.547	19.9373	20.4815	19.1879	20.4582	19.6994	20.7254	21.2708	19.8795	20.7223	20.6779	21.0009	20.4607	20.4247	19.5623	20.7728	20.4543	20.7129	20.7172	20.6538	20.1439	20.135	20.1154	20.0904	21.597	20.2203	20.883	20.5613	20.8225	20.3864
hsa-miR-877-4395402	22.8008	22.8092	1.00581	-0.397756	0.397756	0.692849	0.684	1	0.985313	20.9409	22.645	21.8612	22.3232	23.1735	23.7976	22.9566	23.6127	22.1096	23.2198	23.384	24.2463	21.7086	23.4208	22.5219	24.2213	24.1686	22.5504	22.793	24.8417	23.4543	23.9286	23.2079	21.7964	22.8254	23.4082	21.8254	22.3849	22.3013	20.4273	23.3678	21.8497	20.8337	23.0207	22.2353	23.4295	22.6983	21.8489	22.2406	23.996
hsa-miR-708-4395452	18.7702	18.6862	-1.05995	0.395928	0.395928	0.694212	0.696	1	0.985313	18.3647	18.8558	18.8251	18.5783	18.7428	18.7977	18.9781	18.5071	18.7951	18.5033	18.5252	18.7152	18.7584	18.4681	18.772	18.8128	18.3981	19.2073	18.7198	18.4639	18.7165	18.6644	18.6959	18.5766	18.3635	18.901	18.6766	19.0837	18.8801	18.5386	18.8117	18.3542	18.3899	18.4154	18.6386	18.744	18.9633	18.5812	18.7769	18.655
hsa-miR-151-3p-4395365	18.7565	18.8823	1.09116	-0.394542	0.394542	0.695175	0.711	1	0.985313	18.921	18.8898	18.7877	19.2689	18.6525	18.6693	18.7253	18.3092	18.8864	19.139	18.8563	19.019	19.0473	18.9623	19.0328	18.6275	18.9647	18.0573	18.1474	18.6707	19.1144	18.6358	18.1238	18.7608	18.4826	18.7446	18.5213	18.8195	19.2308	19.1116	18.6617	18.8783	19.0382	19.1997	19.0689	18.9119	19.2946	18.9946	18.5651	18.859
hsa-miR-154-4373270	27.3015	27.2516	-1.0352	-0.390287	0.390287	0.698214	0.724	1	0.985313	26.9897	27.7638	27.4725	27.3461	26.9312	27.1641	27.2569	27.5333	27.2727	27.2374	27.3662	27.8389	28.3836	27.0057	27.9982	27.112	27.5444	28.3836	26.914	27.0604	27.3515	27.574	26.9847	27.2566	27.18	27.2987	26.9454	27.2149	27.34	28.0143	27.223	26.8203	27.4374	27.0984	26.9815	27.2465	27.5842	27.1769	28.038	26.9026
hsa-miR-512-3p-4381034	28.0507	28.2141	1.11992	-0.389613	0.389613	0.698698	0.701	1	0.985313	27.8311	29.5848	28.0518	27.6103	28.2233	28.1599	27.6194	28.0496	28.4723	27.9238	28.1906	27.215	29.5848	28.0618	28.9874	27.6366	27.7607	26.799	27.1105	28.7827	28.052	29.5848	26.8399	28.7303	28.2376	28.1866	29.5492	28.3621	29.4283	27.8017	27.8842	28.3668	28.2415	28.8917	27.8344	28.7964	28.6587	27.8876	27.8692	28.3195
hsa-miR-331-3p-4373046	15.9617	15.9382	-1.0164	0.389594	0.389594	0.698704	0.697	1	0.985313	15.9116	15.741	15.9438	15.9731	15.9965	16.1101	15.9777	15.9503	15.8882	15.9767	16.1333	16.0304	15.9653	16.0142	16.0953	15.8809	15.9349	16.0453	15.8112	15.6497	15.8995	16.0624	15.7463	16.0491	15.9325	15.9498	15.8266	15.9845	15.9415	16.067	15.9923	15.659	15.8414	15.9087	15.804	16.1831	15.9066	15.8302	16.038	15.7533
hsa-miR-10b*-4395426	30.1778	30.2032	1.01776	-0.388203	0.388203	0.699669	0.683	1	0.985313	30.4748	30.1241	30.4637	30.2315	29.412	30.384	30.0801	29.0589	30.8763	31.8858	29.2041	29.6088	32.6772	29.8375	29.294	30.8198	28.7974	31.3658	29.7457	30.8037	30.2007	28.0153	32.0687	31.1727	28.4847	29.98	28.8673	31.2965	29.8149	31.3628	31.5266	28.5612	30.2966	30.2057	30.7838	28.9975	30.4425	29.5666	29.2963	30.2285
hsa-miR-92a-1*-4395248	29.1723	29.3314	1.11655	-0.385818	0.385818	0.701398	0.725	1	0.985313	29.7225	28.7973	28.9824	29.8379	29.1161	31.2316	29.2286	28.241	28.4157	29.7275	28.9952	29.9766	28.7663	30.3979	29.3075	28.5427	29.8008	28.599	29.169	28.7349	29.1813	29.1022	29.9179	28.6808	29.0458	29.7677	28.6454	29.1609	30.5904	28.789	29.3145	30.5149	29.9084	29.7908	30.2849	29.644	29.3483	30.3922	31.2316	30.6141
hsa-miR-342-3p-4395371	15.0922	15.0162	-1.05405	0.380608	0.380608	0.705284	0.687	1	0.985313	14.954	14.8809	15.2641	15.102	15.1324	15.0262	15.2023	15.0824	15.2507	15.0074	14.9955	15.025	15.0036	14.9582	15.1324	14.8619	14.9662	15.1017	15.1035	15.0956	15.2212	15.3121	14.8669	15.088	14.6324	15.2141	15.1119	15.183	15.1232	15.0038	14.9217	14.9694	15.0042	14.9953	14.9589	15.1593	15.2883	15.361	14.9568	15.0058
hsa-miR-106a-4395280	16.6241	16.5728	-1.03618	-0.378953	0.378953	0.706553	0.697	1	0.985313	16.5907	16.7392	16.6331	16.3675	16.7788	16.6347	16.615	16.0285	16.9486	16.389	16.3738	16.3136	16.5649	16.9877	16.3995	16.5679	16.8558	16.0285	16.3007	16.6572	16.578	16.1681	16.2632	16.5155	16.661	16.4641	16.7552	16.5752	16.9438	16.1796	16.6055	16.5325	16.5704	16.9507	16.9269	16.821	17.0566	16.7179	16.4707	16.6512
hsa-miR-30e-4395334	17.8494	17.8979	1.0342	-0.369128	0.369128	0.713616	0.734	1	0.985313	17.7201	17.7834	18.0222	17.808	17.7622	17.9873	17.8907	17.9551	18.1863	18.1634	17.6884	17.888	17.8308	17.6021	17.6155	18.467	18.3258	17.7004	17.9069	17.9078	18.1558	17.6556	18.3123	18.0271	17.4775	17.9202	17.9096	17.5956	17.6964	17.6568	17.917	18.19	17.7258	17.9826	17.6763	17.7129	18.1627	18.0279	17.8103	17.8889
hsa-miR-296-3p-4395212	29.7957	29.5548	-1.18177	0.361959	0.361959	0.719082	0.74	1	0.985313	29.8007	28.717	29.3635	29.7908	30.1896	30.5902	30.4074	28.7672	30.6434	30.1688	29.1298	28.1991	30.3365	30.2925	29.5705	30.4416	29.3372	27.8716	28.938	29.4432	29.448	29.1481	30.2901	29.8655	30.1535	29.3828	29.8176	29.5279	29.1985	29.2417	29.4677	31.0865	29.8688	29.5391	29.9137	29.7223	29.7819	30.2758	28.5943	28.5935
hsa-miR-186-4395396	18.1177	18.1256	1.00544	0.359372	0.359372	0.721016	0.713	1	0.985313	18.2869	17.9164	18.1401	18.0714	18.2563	18.0953	18.4322	18.0553	18.1036	18.0028	18.1211	18.0032	17.7096	18.4472	17.8772	18.0456	18.0696	17.6288	18.1953	18.6248	18.5192	17.8551	18.0144	18.262	17.944	18.1368	18.2375	18.1149	18.241	18.13	17.8671	18.3559	18.2541	18.168	18.0141	18.5267	18.1391	18.4043	17.5672	18.3578
hsa-miR-519a-4395526	23.209	23.3265	1.0848	-0.357873	0.357873	0.722124	0.71	1	0.985313	23.3109	23.0496	23.2685	23.1495	23.3699	23.0306	22.7433	24.0982	23.2418	22.9976	23.324	24.0764	22.9837	23.7291	24.1405	22.487	22.7054	24.3846	23.5704	22.9622	23.9325	23.3126	23.268	23.1161	24.0313	22.3769	23.6394	23.0171	23.3289	23.4259	22.5333	22.791	23.0657	23.5355	23.4101	23.4322	22.7916	23.5727	23.5576	23.4954
hsa-miR-522-4395524	25.5614	25.7897	1.17147	-0.357034	0.357034	0.7228	0.71	1	0.985313	26.2054	25.4581	25.7637	25.6646	25.3908	25.0495	25.3292	26.3928	26.2818	25.5638	25.7905	26.2965	25.4038	26.263	26.5846	24.9487	24.7153	26.4111	26.0245	25.2192	26.4817	25.9041	25.6562	25.5739	26.2196	24.9444	26.0343	25.5511	25.5962	25.7603	24.9466	25.363	25.8038	25.8685	25.8657	25.8295	25.0224	25.461	26.0099	25.7889
hsa-miR-149-4395366	14.9588	14.9539	-1.00339	-0.356872	0.356872	0.722904	0.747	1	0.985313	15.1288	14.7416	14.9622	14.9144	14.9553	14.9668	14.7003	15.0883	14.8124	14.9956	14.9171	15.2782	14.8863	14.7321	14.9688	14.6116	14.839	15.3775	15.1993	14.9686	15.1608	15.1149	15.0542	14.8611	14.9589	14.8911	14.9286	14.979	14.837	15.1862	14.5748	14.7809	14.8598	15.0373	14.9903	15.1008	14.9013	14.8838	14.9496	14.9581
hsa-miR-526b*-4395494	29.9005	30.1937	1.22535	-0.355648	0.355648	0.72389	0.721	1	0.985313	29.7192	29.1761	29.7087	29.562	30.3077	30.3914	30.0818	31.6338	30.2084	30.6177	30.0291	30.9956	30.119	30.9791	30.427	30.3739	30.8473	30.2678	29.2643	30.2231	30.816	30.3539	30.386	30.654	29.4816	30.5503	30.6838	30.179	29.9971	29.7704	29.2194	29.9722	29.8619	31	29.4601	30.1762	29.2791	29.6558	29.0864	30.0342
hsa-miR-135a-4373140	19.3181	19.5666	1.18798	-0.355542	0.355542	0.723967	0.712	1	0.985313	20.2635	19.4487	19.1874	18.9789	19.6819	19.1517	19.1257	20.1419	19.5004	19.135	19.0996	18.2045	19.8677	19.8513	19.6317	19.8972	19.5719	20.7757	19.9879	19.6406	19.5332	19.6529	19.9665	19.5613	20.9675	19.1525	19.5314	19.1829	18.9531	19.3848	19.2108	19.7204	19.9314	19.2348	19.1666	19.955	19.2648	18.9951	20.1103	19.6027
hsa-miR-345-4395297	19.7843	19.7303	-1.03814	0.342005	0.342005	0.734159	0.731	1	0.985313	20.2478	19.8484	19.4657	19.7546	19.6694	19.8141	19.9917	19.4522	19.7359	19.7253	19.7129	19.6593	19.2826	19.713	19.4036	19.7229	19.8107	19.4103	20.0403	20.0588	19.7292	19.5211	19.605	19.6202	19.7795	20.0277	19.8971	20.0109	19.8854	19.7315	19.9124	19.8759	19.8212	19.6115	20.0322	19.6827	19.8918	19.6131	19.6116	19.936
hsa-miR-330-3p-4373047	21.6474	21.5975	-1.03519	0.340316	0.340316	0.735382	0.75	1	0.985313	21.6011	22.0363	21.7216	21.8706	21.4903	21.6639	21.631	21.1556	21.4754	21.9123	22.0251	22.1853	21.8828	21.742	22.0332	21.6453	21.436	20.6954	20.7505	21.4328	21.4971	22.2668	20.896	21.3952	21.5105	21.7435	21.1166	21.7336	21.8804	22.4446	21.595	21.3078	21.6891	21.6001	21.8157	21.4806	21.583	21.4206	21.6916	21.1679
hsa-miR-767-5p-4395182	26.8633	26.9897	1.09157	0.336069	0.336069	0.738514	0.727	1	0.985313	26.4724	26.7873	26.5411	27.0565	28.0384	26.113	26.9393	27.0548	25.5631	26.2889	27.205	26.8572	26.9728	27.0066	26.8576	26.0983	26.2906	27.4314	27.4592	27.1005	27.1434	27.1085	25.9153	27.048	27.0138	27.2078	26.4977	26.7675	27.0202	27.31	26.7633	26.3395	27.0865	26.3483	26.9092	27.26	26.6177	26.3393	27.0257	27.1153
hsa-miR-129-3p-4373297	18.6773	18.6055	-1.05103	0.334903	0.334903	0.739404	0.72	1	0.985313	18.3817	18.2081	18.6369	18.892	18.4342	18.7177	18.7558	19.0693	18.1258	18.8889	19.1915	18.2698	18.765	17.8506	18.6859	18.542	18.4397	19.3981	18.7142	18.8715	18.4297	19.0004	18.8606	18.7088	17.9824	18.859	18.368	18.3837	18.669	19.2018	18.451	18.3509	18.361	18.4914	18.6963	17.9483	18.3839	18.7859	18.8544	18.3727
hsa-miR-484-4381032	16.3805	16.4502	1.04953	-0.331886	0.331886	0.741657	0.727	1	0.985313	16.4449	16.0083	16.1826	16.6794	16.3658	16.5667	16.3951	16.3215	16.6682	16.4823	16.4664	16.3454	16.5417	16.4793	16.1156	16.0856	16.5273	15.9397	16.2422	16.5334	16.6215	16.448	16.3106	16.4063	15.9492	16.5098	16.4812	16.3941	16.3893	16.3013	16.2981	16.2869	16.5201	16.4524	16.2952	16.4724	16.5736	16.557	16.4147	16.5218
hsa-let-7f-4373164	20.8794	20.8042	-1.05349	-0.32993	0.32993	0.743129	0.748	1	0.985313	21.0966	20.8207	20.9381	21.0019	20.4401	20.5097	20.6418	20.9818	20.9494	20.9509	20.6236	20.7871	21.0888	20.9115	20.8132	20.978	20.9956	20.3239	20.362	21.1263	21.0114	21.0121	20.7801	20.75	21.0256	20.3421	20.6393	20.7786	20.6555	20.7825	20.6727	21.3603	21.1791	21.0953	20.7952	20.726	20.8353	20.708	20.7448	20.9089
hsa-miR-135a*-4395343	19.8773	19.7203	-1.11498	0.326018	0.326018	0.746063	0.739	1	0.985313	20.701	19.477	19.2168	20.4031	18.9226	19.8349	19.9197	20.1056	19.4564	19.0961	19.9488	19.9931	19.6941	19.7312	19.8516	19.4772	19.8051	18.9985	19.9245	20.2704	20.1879	20.4479	20.3393	20.2623	19.7024	19.363	19.5155	19.691	19.6582	20.5126	19.7093	20.6091	20.3951	19.151	20.1926	18.9233	19.4111	19.8069	19.2014	18.9165
hsa-let-7b-4395446	16.0206	16.0723	1.03645	-0.325307	0.325307	0.746584	0.762	1	0.985313	16.4592	15.6787	15.6486	16.1343	15.7103	16.6002	15.907	16.4357	16.1327	16.0355	15.866	16.0756	16.1837	16.342	15.7937	16.1939	16.9328	15.4429	15.9841	16.4467	16.6805	16.0517	16.2261	15.8554	16.5077	15.7785	15.7909	15.888	16.001	16.0373	15.9839	16.6852	16.0988	16.6592	16.1566	16.0689	16.1908	16.0437	15.3411	16.2617
hsa-miR-766-4395177	20.0495	19.935	-1.08261	0.322149	0.322149	0.748971	0.728	1	0.985313	20.0089	19.4228	20.2556	19.8819	19.9905	20.1627	20.0901	20.1418	19.4699	20.0338	20.199	20.5907	19.3273	19.9178	20.1919	19.7082	19.8353	20.5935	19.892	19.6281	19.845	19.89	19.9924	20.0508	20.1342	20.0813	20.0222	19.9306	20.2495	20.2122	19.8897	20.3181	19.7091	20.1119	19.9133	19.8033	19.9394	20.104	19.335	19.7232
hsa-miR-486-5p-4378096	25.9976	25.9556	-1.02952	0.321459	0.321459	0.749506	0.766	1	0.985313	26.3091	26.005	25.7992	25.9902	25.0314	26.5448	25.8239	26.6737	25.8911	25.5674	27.4839	27.0706	25.3505	25.5164	25.145	26.9264	26.3059	25.8335	25.8643	26.9949	25.6581	25.9659	25.7113	25.0083	25.9454	26.3036	26.3511	25.9922	26.2781	26.2503	26.1659	25.0475	25.3609	26.0889	26.0537	24.6606	26.3672	26.9712	25.0987	24.7838
hsa-miR-625*-4395543	19.9205	20.1705	1.18918	-0.319892	0.319892	0.750663	0.739	1	0.985313	19.3578	20.2253	19.5275	20.4252	19.7397	20.4551	20.1013	19.663	19.8927	20.851	20.4302	21.0485	19.8494	20.4608	19.9418	20.1884	20.819	18.1691	19.1003	21.034	20.5715	20.5873	19.2039	19.4861	19.4284	20.1759	19.3436	20.1746	20.1664	19.4043	19.9963	19.7318	19.3161	20.6288	20.2458	20.2502	20.5148	19.6042	19.4681	20.3603
hsa-miR-494-4395476	22.6013	22.414	-1.1386	0.31685	0.31685	0.752878	0.758	1	0.985313	22.1767	22.7033	22.6574	22.709	22.1633	22.1996	22.5452	22.7109	22.383	22.3808	22.4475	22.4116	22.3048	21.9964	22.9283	22.3673	21.8809	23.0355	23.0355	22.181	22.447	22.5194	22.2975	22.6103	22.3543	22.5737	22.635	22.4827	22.5638	22.7336	22.3596	22.3027	22.2112	22.1442	22.3237	22.4165	22.3102	22.4966	22.7543	22.5361
hsa-miR-635-4380982	30.5278	30.7969	1.20506	-0.316071	0.316071	0.753475	0.767	1	0.985313	30.4752	29.6963	32.3013	30.5803	30.3317	31.4978	30.7955	29.9399	32.0207	32.9882	30.7974	31.3026	30.4657	30.5573	31.1413	30.6827	32.3853	29.1743	30.9217	31.0837	31.1009	30.7963	31.503	31.6057	29.9375	30.1353	30.2711	30.1413	29.9162	29.7177	31.0669	31.0234	29.8312	30.8907	29.6435	31.1811	32.5447	30.1959	30.4854	30.4182
hsa-miR-574-3p-4395460	18.1058	18.0257	-1.05708	0.312961	0.312961	0.755808	0.749	1	0.985313	18.3433	18.0028	17.8993	18.2921	17.8432	18.4442	18.2089	17.1538	18.5795	17.9115	18.4088	18.137	17.8611	18.6338	17.7122	17.4545	18.4545	17.0859	17.0859	18.4157	18.0568	17.6652	17.0859	17.5761	17.8331	18.0392	17.8245	17.9266	18.2807	18.0123	18.3264	18.1853	18.2789	18.4055	18.2079	17.7288	18.4824	18.1244	17.4995	17.7886
hsa-miR-31-4395390	18.0423	17.9929	-1.03481	0.312625	0.312625	0.756071	0.776	1	0.985313	17.992	18.4412	18.0926	17.8531	17.4522	18.3641	17.8684	18.3406	18.2925	18.0328	18.0503	18.5423	18.451	17.2696	18.13	18.2688	17.2265	18.9215	18.1542	17.7229	18.1024	18.2378	18.2461	17.4287	17.2051	18.2126	18.9215	18.1978	17.9337	17.9499	17.8034	18.0244	17.6357	17.9084	17.8765	17.6792	17.8501	17.899	17.9615	17.9233
hsa-miR-365-4373194	18.8104	18.9271	1.08423	-0.310444	0.310444	0.757671	0.737	1	0.985313	19.0394	19.4304	18.8098	18.4717	18.6898	18.811	18.8733	18.7548	18.9402	18.99	18.8098	19.1302	18.9978	18.6884	19.0952	19.0047	18.8916	18.4908	18.464	18.4988	18.927	19.0341	18.5253	18.7633	19.0607	18.8837	18.5358	19.1282	19.2361	18.6503	18.7506	18.847	19.024	19.2141	19.1178	18.702	19.0738	18.7026	19.3914	18.9271
hsa-miR-488-4395468	21.7353	21.6896	-1.03214	-0.307047	0.307047	0.760188	0.753	1	0.985313	21.7094	21.7611	21.3603	21.8975	21.9066	21.0926	21.2043	22.0472	21.6554	21.7948	21.2685	21.2785	21.9626	21.7014	21.8132	21.4138	21.1502	22.4104	21.9317	21.209	21.5984	21.8101	21.8306	21.6779	21.9357	21.2271	21.9227	21.6062	21.1358	21.7818	21.7266	21.6718	21.9759	21.5896	21.6321	21.718	21.3753	21.4236	22.01	21.8692
hsa-miR-642-4380995	24.4847	24.3468	-1.10033	0.306954	0.306954	0.760271	0.772	1	0.985313	24.0785	25.8909	24.6243	25.6877	23.1577	24.3452	25.0447	22.8864	24.8753	26.2632	26.4901	25.3321	26.2225	23.0294	24.7033	23.8413	25.1118	21.7364	22.1327	24.3929	23.5528	24.6924	22.6349	23.4405	23.4456	24.2579	23.7624	23.9681	25.0282	24.921	23.1206	23.7599	24.7494	25.2093	25.4664	24.3008	25.7111	24.7154	24.0055	23.5796
hsa-miR-190b-4395374	26.6817	26.641	-1.02861	-0.305615	0.305615	0.761294	0.756	1	0.985313	25.1663	26.6325	26.4815	25.5185	26.9507	27.4847	26.731	26.8736	27.0518	27.5705	26.3574	26.7177	24.9693	27.2906	26.2519	27.5069	27.5622	26.6189	26.2085	27.613	27.3506	27.0638	26.8891	25.9735	27.3264	26.6092	26.3967	26.4919	26.6631	24.5191	25.9749	26.2179	24.2964	27.0096	25.9206	27.5854	27.111	26.0135	26.0544	27.4091
hsa-miR-337-5p-4395267	25.421	25.3001	-1.08739	0.294051	0.294051	0.770131	0.764	1	0.985313	24.9479	25.7174	25.4693	25.7569	25.4371	25.2835	25.0072	25.4049	24.5612	25.6717	25.2658	25.7277	25.7293	24.9436	25.6648	25.2101	25.5811	26.1682	25.2718	25.3285	25.3635	24.908	25.4957	25.0516	25.0524	25.6795	25.229	25.6014	25.3497	25.655	25.4148	25.1647	25.1772	24.5885	25.2075	25.4152	25.2106	25.1933	25.8072	25.1624
hsa-miR-187-4373307	23.6991	23.3861	-1.2423	0.293331	0.293331	0.770655	0.778	1	0.985313	23.8511	22.6547	23.0861	23.8722	23.9038	23.7127	23.6854	23.118	23.2553	23.4454	23.161	22.5826	22.9511	23.6523	23.1812	23.3585	22.5837	24.5039	24.136	23.8458	23.5951	23.2623	23.7537	23.4107	23.1389	23.3615	23.12	23.4979	23.3181	23.5177	23.1248	23.8609	23.6437	23.6874	23.586	24.0176	23.2793	23.0262	22.791	24.2266
hsa-miR-410-4378093	20.7651	20.7853	1.01407	0.28962	0.28962	0.773504	0.776	1	0.985313	20.7477	20.6423	20.8323	21.2428	20.7826	20.523	20.5811	20.8603	20.2385	20.5477	20.9273	20.8276	20.8009	20.6476	21.0754	20.4517	20.0088	21.467	20.7697	20.4066	20.5173	21.1913	20.2806	20.8713	20.8485	20.7024	20.5247	20.8919	20.8481	21.4396	21.0006	20.528	20.8776	20.4878	20.8684	21.0371	20.4242	20.6132	20.863	20.7422
hsa-miR-944-4395300	30.8575	30.6348	-1.16688	0.28937	0.28937	0.773678	0.778	1	0.985313	30.7862	29.583	33.3	31.4422	30.1649	30.1704	30.9287	31.6899	33.303	28.8701	30.8465	28.3451	29.2724	30.2904	29.1429	29.8023	31.0553	36.5942	35.7968	32.4677	30.8632	28.2258	30.5843	32.4362	30.9038	31.101	31.7091	29.0324	28.1365	30.2028	31.9958	30.6854	32.5722	30.1484	27.8459	31.3498	29.4114	32.6024	29.1908	30.5563
hsa-miR-580-4381024	32.3067	32.4871	1.13319	0.28694	0.28694	0.775482	0.789	1	0.985313	31.5615	33.0422	30.5793	32.4305	31.1833	35.5091	32.1829	34.8887	31.8942	32.6472	32.6825	33.1169	33.7818	31.4084	34.4006	32.5266	32.6224	34.8071	33.7614	32.0473	31.8299	35.3642	31.6288	31.452	31.2836	32.8426	32.5079	31.5299	33.4534	32.1037	31.9754	33.1108	32.4662	31.1304	31.2546	32.7416	32.0017	31.5671	34.4429	30.4573
hsa-miR-641-4380988	30.5772	30.8272	1.18927	-0.285647	0.285647	0.776474	0.798	1	0.985313	30.5998	32.551	30.6266	30.216	30.5545	30.5004	30.7095	30.3558	30.4998	31.8367	31.1916	29.9538	31.687	32.8546	29.9524	31.3046	32.9265	30.5097	29.4123	30.7838	30.2342	31.5689	30.4668	30.0465	32.3974	30.5681	29.7752	31.4807	30.8707	29.7861	29.7914	30.9168	31.2515	31.1594	29.8021	30.9051	32.4155	30.2412	31.172	29.9605
hsa-miR-9-4373285	12.1854	12.2349	1.0349	0.283662	0.283662	0.777869	0.773	1	0.985313	12.1846	12.5426	12.1862	12.153	12.0992	12.2886	12.0418	12.4515	12.2879	12.501	12.1047	11.6795	12.7591	11.9402	12.2691	12.5717	12.4395	12.6306	12.1051	12.1064	12.3275	12.3486	12.4585	12.1755	12.2991	12.1697	12.2112	12.1464	12.0673	11.8249	12.072	12.2586	11.9657	12.4069	12.0278	11.8992	12.3055	11.8424	12.4697	12.2761
hsa-miR-610-4380980	26.0893	26.139	1.03503	-0.273555	0.273555	0.785445	0.787	1	0.985313	24.8746	25.8205	25.698	25.6786	26.3581	27.9532	26.5866	27.0011	25.9071	26.7994	26.386	28.7923	25.0848	27.4491	25.7223	28.6171	27.7789	26.3399	25.6455	28.2359	26.5923	26.9512	26.7773	25.674	26.5381	26.5913	25.2336	25.9102	25.9146	24.8378	25.6954	25.5942	24.8584	26.6477	25.5038	27.0358	25.938	25.3905	25.8328	27.0936
hsa-miR-374b-4381045	17.8664	17.9301	1.04517	-0.272133	0.272133	0.78659	0.794	1	0.985313	17.8813	18.027	17.8514	18.0672	18.0845	17.552	17.7565	17.6836	17.999	18.1511	17.5464	17.5325	17.8449	18.7134	17.5466	18.0302	18.0514	17.0096	17.9587	17.9885	17.9008	17.6192	17.9015	18.1412	18.2288	17.6534	18.0595	17.687	17.4296	17.6374	17.8548	18.1732	18.2431	18.0548	18.0598	18.2349	17.8143	17.662	17.7109	18.2122
hsa-miR-34b*-4373037	26.5246	26.7946	1.20581	-0.271503	0.271503	0.787114	0.788	1	0.985313	26.6749	27.3689	26.2675	27.9659	26.3742	26.7202	26.1105	25.627	26.1806	26.9703	27.7267	25.0112	27.1328	26.8453	27.796	26.779	26.8101	25.0112	25.68	26.3691	25.8728	27.531	25.5427	26.7555	27.1055	26.3602	26.6794	26.6722	26.7675	27.3333	26.9733	26.3395	26.6743	27.2463	27.5721	25.5847	28.5947	27.432	26.8599	26.9328
hsa-miR-453-4395429	31.9226	31.9878	1.04622	-0.267692	0.267692	0.789961	0.778	1	0.985313	30.3758	32.3649	30.268	32.0518	31.4622	31.7934	32.1377	35.8789	30.1275	33.6793	29.7221	30.0921	30.1247	32.6536	34.8034	35.3794	30.4811	31.9811	35.1626	36.4949	32.7104	32.6203	33.1677	31.6624	30.2188	32.6542	30.6179	31.9945	36.6608	32.5226	30.1478	31.1996	30.0638	33.1284	31.0479	31.6753	33.4429	33.3069	30.5726	31.6228
hsa-miR-219-1-3p-4395206	31.4975	31.9214	1.34159	-0.26757	0.26757	0.790065	0.804	1	0.985313	35.8131	33.4165	31.4485	31.5162	31.37	32.7052	31.4788	30.1878	30.6446	35.5972	32.727	31.4995	32.9358	30.8164	31.2165	34.2106	32.9194	32.3268	34.1561	35.5585	32.062	32.1553	30.2409	31.3991	30.3712	31.5025	31.4502	34.0691	31.4297	32.4091	31.6082	35.1026	31.8248	35.6598	33.7778	31.3149	31.4009	32.0181	31.082	31.6612
hsa-miR-181a-2*-4395428	22.9815	22.8812	-1.07201	0.261577	0.261577	0.794653	0.807	1	0.985313	23.1227	23.153	22.8642	23.2126	22.3333	23.0987	22.857	21.9642	22.8585	23.0959	22.7401	22.2437	23.0726	23.0882	22.9993	22.6486	22.9085	21.9546	22.2662	22.9811	22.5512	22.6126	21.984	22.6483	22.8737	22.9905	22.3684	22.987	22.9811	22.6301	22.8365	23.234	22.9913	23.1216	23.1875	22.7145	23.2421	22.8989	22.6344	22.8886
hsa-miR-7-2*-4395425	22.9315	23.02	1.06325	-0.261003	0.261003	0.79509	0.774	1	0.985313	22.659	22.6644	23.0898	23.0251	22.8379	22.6399	23.2364	23.6406	23.0058	22.7112	22.6655	23.5174	23.0953	23.1202	23.1794	23.1919	22.7695	23.7657	23.3833	23.258	23.2398	23.0342	22.5908	23.3034	23.3926	22.6589	22.9212	22.8978	22.606	23.3315	22.4005	22.8224	22.6653	23.0947	22.4885	23.5421	22.8103	22.9803	23.0393	22.7969
hsa-miR-432-4373280	20.8627	20.8255	-1.02612	0.258765	0.258765	0.796841	0.772	1	0.985313	20.9292	20.7244	20.6623	21.7173	20.9059	20.6982	20.9043	20.8211	20.2022	20.6112	20.7981	21.3101	20.7398	21.2075	20.9692	20.7472	20.6535	21.7173	20.8215	20.712	20.8294	20.5032	20.7553	20.9467	20.9201	20.836	20.6729	20.9941	21.1004	21.452	21.3435	20.7406	20.7315	20.8093	20.8944	21.3006	20.6849	21.0413	20.2418	21.099
hsa-miR-302a-4378070	28.1147	28.4477	1.25965	-0.258079	0.258079	0.797343	0.803	1	0.985313	29.9898	28.9534	28.1653	26.8908	30.3576	27.6232	28.0642	27.0609	28.4731	28.2441	26.5937	27.9386	28.8091	29.3354	27.3802	28.7679	28.5456	28.0768	28.8697	28.1106	28.2958	27.1168	29.0291	28.1915	29.9215	27.768	29.24	30.4749	27.882	27.6572	29.3667	29.7384	28.1602	28.4694	28.9385	29.8403	28.1302	26.9073	28.4261	28.8882
hsa-miR-570-4395458	30.0588	29.9649	-1.06726	0.258064	0.258064	0.797359	0.785	1	0.985313	29.7939	30.8583	30.0437	30.4777	30.0739	29.0137	30.0272	32.2812	30.968	29.8914	29.6328	29.7322	30.0408	29.9549	31.0912	32.2812	31.8784	29.9697	29.3602	30.6507	29.7836	29.0569	29.8481	29.5346	29.2035	30.3939	29.96	29.6076	30.5518	30.8165	30.7097	31.0996	29.4357	29.412	30.3133	31.7947	30.2171	29.4201	31.2767	29.6157
hsa-miR-508-3p-4373233	27.8047	27.7353	-1.04934	-0.257861	0.257861	0.797527	0.8	1	0.985313	28.2883	27.2034	27.3212	28.4956	28.2888	27.1484	28.5785	26.8558	27.6014	27.2843	28.4513	27.8879	27.0702	28.2129	27.745	27.6146	26.873	28.4643	28.2901	29.1248	27.3955	27.8688	27.6684	27.6069	27.2062	28.4493	27.2948	27.7879	26.9225	28.3984	28.501	28.5684	27.7256	28.5006	27.3998	26.7809	29.233	27.2711	27.6145	28.0063
hsa-miR-338-3p-4395363	21.9055	22.2112	1.23597	-0.257116	0.257116	0.798061	0.779	1	0.985313	21.8588	22.7344	22.2349	23.4295	21.8128	21.9523	21.6625	20.6669	22.4956	22.8149	22.3035	23.029	22.7969	22.3968	22.757	21.4139	21.9957	20.4732	20.8632	21.8492	22.1484	22.1747	21.0595	21.8214	21.3777	21.7361	21.5453	22.3785	22.4499	22.7156	21.972	22.1126	22.2852	22.3322	23.1322	21.9023	22.926	22.2879	21.766	22.2476
hsa-let-7g-4395393	17.3213	17.3197	-1.00115	-0.253428	0.253428	0.80098	0.793	1	0.985313	17.5132	17.3667	17.2651	17.4178	17.276	17.1686	17.2158	17.3845	17.4043	17.5677	17.1914	17.2712	17.4149	17.1958	17.2417	17.2705	17.4597	16.8576	17.3385	17.6167	17.4714	17.2652	17.6365	17.355	17.0894	17.2795	17.1994	17.2756	17.364	17.3646	17.2644	17.5363	17.5711	17.2937	17.5095	17.3009	17.4874	17.2609	17.1765	17.401
hsa-miR-193b-4395478	17.8926	17.8336	-1.04174	0.252723	0.252723	0.801494	0.792	1	0.985313	18.0527	18.0005	17.636	17.8782	17.9069	17.725	18.0768	17.3085	17.6667	17.9168	18.2137	18.2465	17.6151	18.1472	18.0239	17.0661	17.6818	16.953	17.3044	17.5445	18.0062	17.9216	16.9556	17.6484	17.5593	17.7503	17.4572	18.1867	17.9882	18.1772	17.6406	17.583	18.3148	18.093	18.0615	18.0761	18.3243	17.4908	17.6207	17.9501
hsa-miR-760-4395439	23.3504	23.3451	-1.00367	0.251467	0.251467	0.802476	0.824	1	0.985313	23.2913	22.8307	22.7601	23.6772	23.5359	23.4094	23.414	23.2575	22.8025	22.9764	23.5635	23.2619	23.4694	23.8596	22.5071	23.155	23.729	22.525	23.3985	23.7563	23.7904	23.0283	23.3593	23.0743	23.0657	23.425	22.7445	23.3597	23.4009	23.1583	23.7469	23.3654	23.3309	23.0156	23.1709	23.3966	23.3614	22.9015	22.3944	23.4437
hsa-miR-21-4373090	18.937	18.9957	1.04152	0.249613	0.249613	0.803906	0.795	1	0.985313	18.7029	19.6385	18.9516	18.9225	19.0251	19.2531	18.643	18.7302	19.2907	18.2987	19.3365	18.8126	19.2111	19.6108	18.7274	19.2253	19.868	17.9389	18.2097	18.9995	18.8801	18.4015	19.0345	19.2797	19.6703	18.8002	19.4368	18.2679	19.2898	17.9265	19.2403	18.9675	19.146	18.941	19.1783	18.2917	18.906	18.992	19.1185	18.717
hsa-miR-146a-4373132	17.3864	17.4648	1.05589	-0.248026	0.248026	0.805026	0.791	1	0.985313	17.2203	17.4101	17.3464	17.5836	17.9385	17.187	17.5044	17.3627	17.4444	17.611	17.0469	17.148	17.0855	17.7765	17.207	17.2627	17.256	17.432	17.8193	17.4941	17.3275	16.8817	17.4583	18.1562	17.6074	17.9025	17.7752	17.4714	17.417	16.8262	17.4346	17.6908	17.4874	17.3851	17.4792	17.7483	17.6434	17.7688	17.3301	17.738
hsa-miR-142-5p-4395359	26.3216	26.4719	1.10984	-0.24529	0.24529	0.807092	0.812	1	0.985313	26.3378	26.2062	26.1763	26.4285	26.4851	26.3054	26.651	26.2543	26.5054	25.7241	26.5639	25.8001	25.8156	26.6978	25.7698	26.4964	26.6456	25.2405	26.3773	27.0594	26.0283	25.6611	26.6569	26.4428	26.9682	27.4908	26.7985	25.9975	26.8625	25.3621	27.4908	26.0263	26.4475	26.611	27.0258	25.935	26.9393	26.7791	26.3455	26.4054
hsa-miR-372-4373029	29.6854	29.9596	1.2093	-0.242399	0.242399	0.809273	0.816	1	0.985313	29.4337	30.1369	28.2472	30.1619	27.9542	30.0552	28.5468	29.9371	28.6234	26.6095	31.0567	26.9597	30.7663	29.1227	31.4082	25.9004	29.3795	30.9587	27.5814	27.2638	32.6376	31.775	29.5105	26.1835	25.8456	25.3881	32.2005	32.4853	31.2711	30.5189	29.9864	31.3622	30.9126	32.1341	27.6468	29.4394	29.9327	30.2407	32.4272	26.7115
hsa-miR-126-4395339	14.0775	14.1134	1.02523	-0.237584	0.237584	0.813031	0.827	1	0.985313	14.0153	13.8452	14.3037	13.9405	14.3392	14.1259	14.037	14.1179	14.5599	13.8751	13.8405	14.6625	14.5015	14.198	13.6471	14.2876	14.1021	14.286	14.5872	14.1541	14.0215	13.8992	14.6248	14.3818	13.7869	14.4316	14.0189	13.6315	14.2274	13.8414	14.315	14.2641	13.9562	13.8156	14.0906	13.8647	14.1247	14.1626	13.6316	13.9404
hsa-miR-886-3p-4395305	20.0831	19.5036	-1.49432	0.233402	0.233402	0.816349	0.807	1	0.985313	20.3128	18.7542	20.2696	17.947	19.8965	20.7201	20.3448	18.9494	21.1177	18.8418	20.1853	19.937	20.481	18.8657	18.2218	19.7276	20.0923	19.4792	19.4686	22.298	19.645	19.0171	20.3237	20.1982	19.205	19.4477	20.1075	19.2096	18.968	19.982	18.582	19.2087	21.0488	19.837	18.838	18.2111	19.808	18.0046	18.1063	19.528
hsa-miR-411-4381013	19.252	19.2535	1.00106	0.233109	0.233109	0.81658	0.8	1	0.985313	19.1418	19.2155	19.3371	19.5152	19.1607	19.1439	19.2885	19.6583	19.1257	19.4677	19.2618	19.3042	18.9843	18.8005	19.5005	19.1772	18.8133	19.8882	19.5994	19.084	19.6302	19.6141	19.5669	19.8882	18.665	19.456	19.2356	19.4439	19.3176	19.6087	19.2453	19.2871	19.3397	19.1236	18.957	19.2104	19.0451	19.0416	19.1161	19.2264
hsa-miR-125a-5p-4395309	17.2166	17.2023	-1.01	0.231372	0.231372	0.817886	0.796	1	0.985313	17.1554	17.2625	17.2259	17.2591	17.2074	17.1769	17.2491	17.2018	17.2418	17.3698	17.3332	17.3125	17.0253	17.0457	16.99	17.1752	16.8834	17.1517	17.0517	17.1783	17.289	17.4326	17.299	17.2077	17.1097	17.6163	17.3053	17.2661	17.1968	16.8621	17.0478	17.0528	17.1683	17.2196	17.1683	17.4177	17.28	17.3183	17.4521	17.0375
hsa-miR-923-4395264	19.6462	19.2863	-1.28329	-0.2313	0.2313	0.817947	0.797	1	0.985313	18.3819	19.7953	20.7896	20.1984	19.1606	19.497	19.0748	20.2136	19.0665	17.8769	23.5038	22.3076	19.1998	22.771	18.5277	20.9704	18.8258	18.4329	21.6312	20.5542	20.5924	22.3193	18.5817	19.4281	18.2643	17.5294	20.1343	20.2885	20.2738	18.4188	19.1499	18.9558	17.7995	17.28	19.1636	20.8099	19.3728	22.1471	19.8	18.8533
hsa-miR-27a*-4395556	27.4983	27.4138	-1.06037	-0.229271	0.229271	0.81948	0.821	1	0.985313	28.38	27.194	26.8142	27.8064	27.8747	27.8026	26.1931	26.6634	26.2811	26.1811	27.0405	27.2732	27.2025	27.5154	27.0891	26.9996	27.6513	27.7206	26.9721	28.1575	25.8438	26.3409	27.4969	27.707	28.2631	28.1696	27.703	27.3734	28.3266	26.755	28.1757	27.5609	26.8714	27.4541	28.243	29.0605	27.3133	27.9837	27.2388	27.0128
hsa-miR-141-4373137	28.3534	28.1907	-1.1194	0.22149	0.22149	0.825604	0.827	1	0.985313	28.3683	28.7433	26.8709	27.7436	28.6329	28.3385	28.6004	27.8662	27.9576	27.7101	27.5064	26.8709	27.7987	28.3203	28.5374	28.2122	27.449	27.3047	28.0578	27.2898	28.5749	28.3142	27.4832	28.3613	27.8489	29.3374	27.8566	28.4802	28.0777	26.8709	28.2728	28.6565	28.7049	28.1692	28.7198	28.7624	28.7175	27.9495	28.403	28.4409
hsa-miR-19a*-4395535	31.3991	31.4368	1.02645	-0.219382	0.219382	0.827251	0.817	1	0.985313	31.713	31.8887	30.4335	35.0142	30.5821	32.583	30.4576	31.0853	29.5092	30.8196	31.5329	30.7744	30.9115	31.6887	30.3664	31.1	33.3749	29.9952	32.8947	31.1231	31.3181	32.0333	30.5962	31.9698	30.7046	31.3751	35.0142	31.3697	34.5736	30.8308	34.6173	33.1802	34.895	32.6112	32.3756	30.3237	31.4984	31.2789	32.2476	32.1552
hsa-miR-491-3p-4395471	28.4579	28.5211	1.04475	-0.216571	0.216571	0.82952	0.848	1	0.985313	28.5103	30.016	27.9669	28.6726	28.0457	28.1692	28.5807	28.4055	27.7793	28.1256	29.6136	30.0627	28.8056	27.9574	29.4607	27.462	28.0453	30.0627	28.8658	28.7678	28.2617	29.1308	27.7919	28.14	28.6627	28.5754	28.0821	29.7578	28.4865	29.5583	29.4753	28.0693	28.2995	29.0567	28.3568	27.508	27.8201	28.5557	29.1858	27.6835
hsa-let-7c-4373167	17.8035	17.7627	-1.02872	-0.21594	0.21594	0.829996	0.833	1	0.985313	17.9495	17.5675	17.6432	17.51	17.8343	17.785	17.8221	17.9711	17.2083	17.75	17.6402	17.8703	17.5732	18.0692	17.9418	18.0778	18.1011	17.7241	17.9412	17.7708	17.7985	17.7463	18.2316	17.8547	18.4329	17.4354	17.1221	17.6592	17.7208	17.6351	17.8035	18.2583	17.9624	17.7545	17.6884	18.0138	17.6233	17.158	17.4157	18.1352
hsa-miR-449a-4373207	26.42	26.4689	1.03452	-0.213619	0.213619	0.83178	0.819	1	0.985313	26.0609	25.931	26.4108	26.4291	25.8891	26.6236	26.7787	28.0833	26.5032	27.9272	26.7258	26.1677	26.4285	25.0232	27.5265	26.8429	25.622	27.5836	28.2394	28.2394	27.3403	26.7917	26.2567	26.9022	24.97	26.6068	26.6299	25.9467	25.8911	27.7689	26.4278	27.6686	26.2227	25.8419	25.5801	26	26.1321	26.6301	26.1756	26.4346
hsa-miR-380*-4373021	23.9544	23.9195	-1.02447	0.212553	0.212553	0.832551	0.824	1	0.985313	23.4794	23.9604	24.557	24.2462	23.8924	23.8169	23.9484	24.0406	23.9418	24.1478	23.7799	24.2319	23.9241	23.9897	24.4754	23.9071	23.691	24.7628	24.1577	23.5236	24.3891	23.6159	24.245	24.461	23.878	23.8015	23.915	24.0556	23.6521	24.1981	23.7658	23.8544	23.4794	23.7202	23.3787	24.1807	23.5784	24.1654	24.2356	23.8018
hsa-miR-154*-4378065	24.5875	24.6708	1.05942	-0.211682	0.211682	0.833274	0.823	1	0.985313	24.8866	25.4894	24.615	24.56	24.2237	24.4483	24.3921	25.0752	24.8602	25.1965	24.6377	24.4504	25.1173	24.8176	25.6551	24.5231	24.1259	25.4796	24.8378	23.8285	24.1427	25.2853	25.6259	25.032	25.4763	24.1892	24.4962	24.5826	24.5394	24.7039	24.0068	25.0283	24.8351	24.5139	24.5504	24.414	24.4157	24.8299	25.2267	24.5677
hsa-miR-671-3p-4395433	22.5304	22.4907	-1.02788	-0.20431	0.20431	0.839063	0.84	1	0.985313	22.8035	22.3492	22.2584	22.6528	22.408	22.2678	22.6585	22.7551	22.3342	22.4746	22.4945	22.9505	22.2231	22.8537	22.8361	22.0869	22.214	22.766	22.7922	22.486	22.6579	22.7279	22.1642	22.4391	22.595	22.4108	22.4771	22.6872	22.6023	23.0298	22.4869	22.3742	22.2939	22.373	22.679	22.7092	22.4736	22.5629	22.2491	22.7087
hsa-miR-424-4373201	26.3625	26.4744	1.08064	0.19795	0.19795	0.843792	0.827	1	0.985313	26.588	26.3173	26.3367	26.3465	26.6011	26.1993	26.3785	26.9778	26.638	26.6817	26.6124	26.5942	26.5091	26.3446	26.197	26.1999	27.422	25.681	26.2994	27.0617	26.5133	26.1246	26.8185	26.3371	26.0296	26.4396	26.9546	25.5848	26.6681	25.3513	26.0634	26.9748	27.0229	26.3978	26.2772	25.7157	26.2467	26.5871	26.9494	26.6097
hsa-miR-140-5p-4373374	16.8099	16.8457	1.02509	-0.195467	0.195467	0.845814	0.842	1	0.985313	16.9928	16.7703	16.6091	16.81	17.1363	16.7488	16.8098	16.8278	17.0844	16.659	16.7353	16.8541	16.8573	17.1592	16.8801	16.9885	16.821	16.3711	16.8346	17.0612	16.7317	16.3711	16.8759	16.8348	16.8193	16.7288	16.9702	16.6784	16.7427	16.8434	17.0696	17.0264	17.0253	16.8479	16.7289	17.0207	16.7758	17.0514	16.8072	17.0064
hsa-miR-329-4373191	25.3675	25.4504	1.0592	0.194981	0.194981	0.846151	0.848	1	0.985313	25.2565	25.5298	25.3776	25.9615	25.3889	25.3308	25.2627	25.3573	24.974	25.4888	25.6397	25.9475	25.7959	25.4531	25.6985	25.4478	25.1126	26.1235	25.1812	25.0316	25.0301	25.8465	25.0645	25.4712	25.6959	25.3317	25.1015	25.2868	25.359	25.8729	25.5256	25.1433	25.4724	25.4997	24.9783	25.1252	24.9361	25.4611	25.7528	25.2591
hsa-miR-215-4373084	28.0869	27.9637	-1.08919	0.194756	0.194756	0.846337	0.833	1	0.985313	28.2946	28.1972	28.0057	27.3717	28.0739	28.2328	28.1	27.9039	28.1605	27.5134	27.5633	28.4122	28.7381	27.9529	27.7137	27.9361	29.0311	26.9592	27.0982	28.448	28.1694	27.796	27.8534	27.7824	27.9634	27.7084	28.1331	28.4322	28.164	27.4617	27.4294	28.0191	27.964	28.3399	28.0387	27.4319	28.0645	27.7565	28.7796	28.7882
hsa-miR-485-3p-4378095	20.0727	20.1828	1.07929	-0.191071	0.191071	0.849214	0.806	1	0.985313	20.5039	19.9688	19.6251	20.7136	20.0491	19.884	20.0964	20.6492	19.3736	20.5632	20.4838	20.3914	20.0312	20.1382	20.5125	19.8437	19.5443	21.2743	20.6319	20.1383	20.0715	20.7765	19.9868	19.9508	20.7305	19.7822	19.7557	20.1684	20.2757	20.8743	20.0859	20.0402	20.4314	20.4262	20.1973	20.312	19.4664	19.9542	20.2895	20.4518
hsa-miR-505-4395200	25.7992	25.8151	1.01109	-0.189897	0.189897	0.850153	0.824	1	0.985313	25.7636	25.903	25.7805	25.9759	25.3231	25.8178	26.068	24.8825	26.1172	26.4319	25.8884	25.5147	26.0448	25.9566	25.5548	25.0645	26.5379	24.6523	25.2122	26.0145	25.463	25.8531	25.264	25.5315	25.5712	25.6099	25.3877	25.9632	25.9225	25.9254	25.8376	25.9047	25.9231	25.9893	26.1064	25.444	25.6998	25.4108	25.7926	25.4066
hsa-miR-335-4373045	18.9801	18.8815	-1.07075	0.187363	0.187363	0.852082	0.865	1	0.985313	18.5679	19.0294	19.0195	19.0901	18.8946	18.6525	18.9408	19.6198	18.8585	19.0912	18.7443	19.0143	19.1568	18.821	19.308	18.7488	18.4995	19.5006	19.2032	18.3176	18.7858	18.8325	18.8532	19.0791	19.016	19.7185	19.1618	18.9406	18.7254	19.1257	18.7875	18.7821	19.1447	18.6447	18.7223	19.1614	18.8164	18.7662	19.333	18.9046
hsa-miR-380-4373022	28.7487	28.7726	1.01669	-0.186218	0.186218	0.852943	0.868	1	0.985313	28.7523	29.5212	28.7666	28.8508	28.3783	28.1645	28.7452	28.6681	28.0217	28.478	28.9438	29.1934	29.9771	28.8192	29.1663	29.2327	28.9773	29.9771	28.3579	27.9633	28.1383	29.3305	28.6859	28.8207	28.7366	28.6683	29.2038	29.0682	28.8249	28.8924	28.5026	28.4129	28.8086	27.9351	28.251	28.6394	28.4965	28.1138	29.6936	28.2604
hsa-miR-219-5p-4373080	19.7001	19.6476	-1.037	0.180275	0.180275	0.857755	0.842	1	0.985313	19.8971	21.0517	19.7427	21.1394	19.0881	19.6574	19.46	18.3814	19.489	20.9116	20.4852	20.7713	20.8342	19.9059	20.4419	19.0668	20.2737	17.4593	17.9951	19.3343	19.5183	20.2638	18.5556	19.0393	18.9617	19.3694	19.2441	19.9534	19.8543	20.7137	19.6353	19.4984	20.1593	20.4412	21.2197	18.9607	20.5136	19.6093	19.5623	19.66
hsa-miR-515-3p-4395480	30.4924	30.5993	1.07689	-0.179576	0.179576	0.858239	0.853	1	0.985313	30.9795	32.0088	31.9111	29.6407	28.3756	33.8306	29.7219	30.0053	31.3475	28.92	32.7757	32.5005	30.096	32.221	35.0125	32.001	32.7608	32.1183	29.2219	29.6415	32.4076	31.2048	30.5568	30.2071	29.8589	29.9392	29.7503	30.6688	30.6418	30.116	30.2205	29.1741	31.8423	31.5701	31.6505	30.3586	29.8489	29.3296	30.4698	30.7041
hsa-miR-32-4395220	26.88	26.8969	1.01179	0.176711	0.176711	0.86042	0.871	1	0.985313	27.2287	26.8683	26.9947	27.0875	26.8087	26.8917	26.6415	26.4958	26.5978	27.1041	26.8283	26.234	26.452	27.4911	26.6472	26.0739	27.0307	25.7523	25.9329	27.1001	27.5568	26.8303	26.272	27.1075	25.9842	26.9635	27.2783	27.1478	26.6777	27.3783	27.3403	27.6199	27.0771	26.7609	27.3063	26.7717	27.1929	26.7372	26.0819	27.6532
hsa-miR-219-2-3p-4395501	20.5302	20.5209	-1.00648	0.172544	0.172544	0.863682	0.867	1	0.985313	20.789	22.0372	20.4318	22.4017	19.4318	20.6286	20.1097	18.8303	20.4846	21.6534	21.393	21.5352	21.9807	20.8796	21.3882	19.7411	20.7144	18.3292	18.684	20.3539	19.9827	21.5028	18.6943	19.6323	19.8682	20.2755	19.3795	20.9587	21.1842	21.6982	20.3727	20.385	20.6646	20.9683	21.9424	19.4537	21.2154	20.4961	20.5457	20.0907
hsa-miR-370-4395386	19.6428	19.6445	1.00122	0.172035	0.172035	0.86409	0.853	1	0.985313	19.4348	19.5059	19.6385	20.221	19.6286	19.6925	19.647	19.7659	19.1911	19.6189	19.9254	19.9965	19.4881	19.6455	20.2398	19.3136	19.2664	20.383	19.726	19.2756	19.7322	20.0762	19.7391	19.6589	19.9045	19.5736	19.5081	19.7228	19.6595	19.9949	19.6435	19.7281	19.481	19.6295	19.4356	19.6141	19.5198	19.7608	19.4887	19.6208
hsa-miR-361-5p-4373035	21.1567	21.1663	1.00665	-0.170888	0.170888	0.864986	0.872	1	0.985313	21.1386	21.2725	21.1954	20.6959	21.279	21.1274	21.1749	21.1186	20.9309	20.8058	20.9728	21.0365	21.358	21.231	21.2271	21.3986	21.1623	21.1991	21.1103	20.7145	20.8558	21.2299	21.0214	21.196	21.4592	21.0354	21.1466	21.1989	21.1815	20.9535	21.2601	21.0405	21.114	21.1786	21.1703	21.4516	21.2757	20.9513	21.4259	21.1107
hsa-miR-132-4373143	15.2771	15.2055	-1.05089	0.168099	0.168099	0.867302	0.883	1	0.985313	15.3927	14.7786	15.167	14.9529	14.3169	15.3872	15.5617	15.6592	14.8397	15.7316	15.2835	14.7402	15.5833	13.9497	15.1747	14.4826	15.5286	15.823	14.7391	15.1765	15.2345	15.5524	15.3704	15.3569	13.7369	15.31	15.2421	15.1519	15.3718	15.5589	14.946	14.8818	14.5487	14.7834	16.1241	14.6327	15.4699	15.1361	15.4912	14.85
hsa-let-7d-4395394	17.7814	17.7881	1.00467	-0.16787	0.16787	0.867469	0.865	1	0.985313	17.9731	17.5354	17.6125	17.8138	17.6739	17.9695	17.749	17.8256	17.8303	17.8357	17.6676	17.5758	17.6776	17.7782	17.8068	17.9064	18.0813	17.3395	17.629	17.9558	17.8751	18.1155	17.7361	17.6849	17.9229	17.6774	17.4558	17.6957	17.6594	18.09	17.8185	18.2083	17.8681	17.9754	17.7981	17.5983	17.745	17.5769	17.4222	18.0228
hsa-miR-99a-4373008	16.2012	16.1742	-1.01888	0.166826	0.166826	0.868265	0.871	1	0.985313	16.308	16.506	16.1933	15.968	16.2854	16.2091	16.0413	15.6612	16.2043	16.113	15.8021	16.016	16.1606	16.4145	16.31	16.2504	16.412	15.5811	15.781	16.0592	15.7348	15.7537	16.139	15.9524	16.7565	16.4671	16.1897	16.1258	16.1902	15.9691	15.9604	16.2116	16.3409	16.3289	15.8486	16.3051	16.1878	15.9992	16.3671	16.2256
hsa-miR-28-5p-4373067	21.0833	21.062	-1.01487	0.166361	0.166361	0.868688	0.885	1	0.985313	21.1963	20.9582	21.1251	20.6766	21.2845	21.0451	21.1215	20.981	21.04	20.5163	20.9258	21.0432	20.7576	21.4102	20.8773	21.4558	21.3279	20.5163	21.0657	21.2272	20.706	20.5627	21.172	21.2311	21.3657	21.1415	20.8398	20.9473	21.02	20.5163	21.2583	21.1151	21.1591	21.0584	21.2354	21.2075	21.0569	21.2067	20.9692	21.0991
hsa-miR-545*-4395377	29.3071	29.1771	-1.09427	-0.165363	0.165363	0.869504	0.878	1	0.985313	29.6667	28.5538	29.377	30.2178	28.6008	28.5378	29.2785	29.3357	29.7136	30.394	28.8992	28.5848	29.7382	28.8363	29.2157	29.152	28.8772	28.7807	30.0338	29.3623	29.0572	29.7564	28.6178	29.42	29.2023	28.8514	29.382	28.4515	28.5658	29.5848	28.6319	29.6797	28.7103	29.7586	30.0626	28.7926	30.0295	29.2316	28.9286	29.0873
hsa-miR-217-4395448	31.7869	31.7786	-1.00576	0.162869	0.162869	0.871514	0.869	1	0.985313	33.6371	31.5917	31.8257	31.7481	32.5397	31.4321	32.1936	30.8535	30.5865	33.905	34.2256	28.1218	34.5637	31.5222	31.9032	32.3575	31.1095	31.9891	32.3496	31.6539	31.6541	31.2442	31.9751	31.5783	30.9379	33.4989	31.529	33.1794	30.8407	30.6169	32.0945	33.449	31.0907	30.6446	32.6338	28.8055	34.2939	32.0233	32.6366	31.5052
hsa-miR-551b*-4395457	30.1748	29.7982	-1.29829	0.157967	0.157967	0.8753	0.853	1	0.985313	30.3965	29.4823	30.5768	30.04	30.3807	30.3096	29.0825	29.6701	29.7729	31.4882	29.6125	29.0181	30.6089	30.7512	29.387	30.5183	29.5672	30.329	29.1439	29.7061	28.971	30.4633	28.2724	28.7106	29.6928	29.7255	28.9945	31.1828	30.1166	29.5577	30.0315	29.8239	30.466	29.6677	30.5118	30.3699	29.8235	30.7834	31.9589	29.1878
hsa-miR-129-5p-4373171	24.1062	23.9316	-1.12868	0.154806	0.154806	0.877761	0.88	1	0.985313	23.8253	23.6196	24.0971	24.396	23.3749	24.2253	24.1154	24.2756	24.0114	24.3145	24.8017	23.6673	24.5543	23.2306	23.9029	23.7495	23.7564	24.8361	23.8772	24.5498	24.0755	24.8361	24.2319	23.7105	23.2692	24.3096	23.4504	23.5166	23.9674	24.8361	23.9603	23.9718	23.7137	23.6707	23.9762	23.2283	23.7364	23.7324	24.0157	23.3707
hsa-miR-99b-4373007	17.9272	17.9603	1.02323	0.152856	0.152856	0.879382	0.88	1	0.985313	17.8245	18.1948	17.8703	17.9841	17.6684	18.1284	17.8473	18.1513	17.706	18.1875	17.9018	17.9214	17.9757	17.6862	18.0557	17.9612	18.1632	17.5908	17.7487	17.9594	18.1319	18.2569	17.5834	17.8157	17.8856	18.1074	17.8669	18.038	18.0784	17.6066	17.9234	17.7498	17.7335	18.1079	18.0833	18.1571	18.187	18.0434	18.1404	17.9519
hsa-miR-582-3p-4395510	27.1129	27.1285	1.01092	0.15277	0.15277	0.879465	0.881	1	0.985313	26.9956	27.9882	27.4244	26.7187	26.857	27.1678	27.0579	27.3131	27.2203	26.9495	26.9429	27.6079	27.2298	26.9115	27.8142	27.2584	27.5755	27.9199	27.193	26.3186	26.7745	28.1322	27.3557	27.1055	27.2217	27.6242	27.4478	26.8283	26.9808	27.1186	27.5489	26.3057	26.8448	26.8305	26.817	27.0023	27.1384	26.6422	27.8363	26.7611
hsa-miR-301a-4373064	19.3268	19.3624	1.02493	0.151365	0.151365	0.880578	0.878	1	0.985313	19.587	19.285	19.3013	19.3987	19.3302	19.5147	19.1996	19.3234	19.435	19.4298	19.2434	19.0193	19.68	19.609	19.1595	19.3165	19.644	19.0084	19.0672	19.5058	19.3822	19.3791	19.271	19.3185	19.4317	19.2936	19.2746	19.4542	19.3857	19.2526	19.4225	19.4865	19.3352	19.4497	19.3896	19.2752	19.6536	19.2667	19.3456	19.2694
hsa-miR-378-4395354	22.0544	22.1015	1.03314	-0.15072	0.15072	0.88108	0.888	1	0.985313	21.7098	21.8143	22.2294	21.8783	22.1285	22.1915	22.3026	21.9804	22.5316	21.8953	21.8732	21.9382	21.7151	22.1602	21.3417	22.6491	22.7333	22.3731	22.1543	22.1078	21.8797	21.3308	22.5594	22.2127	21.9129	22.559	22.2872	21.732	22.0771	21.5853	21.8509	22.2265	21.6296	22.2541	21.7199	22.1527	22.1689	22.0951	21.6643	22.2079
hsa-miR-146b-3p-4395472	26.4494	26.4737	1.01697	-0.150546	0.150546	0.881231	0.888	1	0.985313	26.4916	26.6682	26.4795	26.4193	26.264	26.3694	26.9107	26.3423	26.7557	26.557	26.6674	27.2938	26.5454	26.2332	26.4161	26.0313	26.3205	26.4163	26.1968	26.9415	26.6216	26.3365	26.6658	26.6429	26.0183	26.9705	26.1575	26.7907	26.4606	26.4696	26.3217	27.0192	26.4874	26.4607	26.436	26.7171	26.4778	26.7239	26.1495	26.0264
hsa-miR-92b*-4395454	28.4775	29.1299	1.57184	0.149805	0.149805	0.881849	0.889	1	0.985313	28.2748	30.8732	28.3956	27.6232	31.9655	28.0093	29.0202	28.5594	27.6367	27.5363	28.3734	26.8162	28.1464	29.2077	28.0128	29.6661	29.0299	27.8793	29.8079	29.1401	29.3464	28.9814	28.6181	29.4693	30.5464	30.655	29.1198	29.7812	29.8257	26.7638	29.9962	29.0796	29.223	29.3674	30.0523	29.0378	28.0764	30.2369	29.0662	30.2667
hsa-miR-590-5p-4395176	20.8368	20.8215	-1.01067	0.149378	0.149378	0.882222	0.895	1	0.985313	21.0485	20.9684	20.8497	21.0071	20.8239	20.5937	20.8018	20.5349	21.1236	20.7553	20.661	20.5834	21.0137	21.0065	20.69	20.5944	20.6027	20.1951	20.5832	20.9824	21.0861	20.5723	20.5673	20.8936	20.8218	20.8211	20.7514	20.8368	20.8603	20.8673	20.8227	20.8181	21.1277	20.8652	21.1451	20.8119	21.1656	20.7729	20.6696	21.0458
hsa-miR-26b-4395167	18.3794	18.4674	1.06286	0.144757	0.144757	0.885959	0.889	1	0.985313	18.7076	18.7873	18.4218	18.3905	18.3684	18.3342	18.3122	18.1888	19.1834	18.3477	18.1714	18.0496	18.8537	18.6862	18.0058	18.7124	18.5974	17.6	18.2506	18.4947	18.469	18.1143	18.4657	18.5392	18.532	18.1981	18.0187	18.2619	18.1251	18.2434	18.5906	18.8798	18.7438	18.613	18.4812	18.425	18.4323	18.3685	18.5722	18.4831
hsa-miR-576-3p-4395462	27.4195	27.3861	-1.02341	-0.144398	0.144398	0.886265	0.882	1	0.985313	27.3166	28.2741	27.5223	27.5234	27.5816	26.98	27.1394	26.7804	27.2016	27.0403	27.0299	27.0743	27.4704	28.0645	27.4153	27.8789	27.6959	26.5131	27.3314	27.6126	27.0791	27.1924	27.0359	27.2337	27.4153	27.6133	27.343	27.4034	27.1789	27.452	27.3378	27.3687	27.6385	27.4359	27.9504	28.1801	27.8352	27.1573	27.8329	27.1449
hsa-miR-376a*-4395238	25.7183	25.8223	1.07478	-0.142622	0.142622	0.887614	0.888	1	0.985313	25.5436	25.6607	25.7407	26.0542	25.6382	25.6958	25.8248	26.5718	25.9159	25.9003	26.1883	25.4518	26.6993	25.576	26.2328	25.3995	25.3247	26.8826	25.8776	25.4136	25.6251	26.6165	26.1256	25.8252	25.6948	25.6997	25.6189	25.8194	25.676	26.1904	26.0709	25.9765	25.9148	25.6208	25.537	25.533	25.4214	25.9876	26.2735	25.5161
hsa-miR-516a-5p-4395527	31.3538	31.2012	-1.11154	-0.142595	0.142595	0.887639	0.881	1	0.985313	31.1418	30.3792	31.7907	31.5658	30.8527	31.6313	30.9212	33.4907	30.9651	30.0995	31.2853	32.9408	30.8321	33.7958	32.5705	31.086	31.0374	31.6615	31.9741	31.2649	32.4311	31.2655	29.2483	30.4587	33.1571	30.6627	32.4377	30.6658	31.9696	31.1169	31.1375	29.5788	32.0492	35.0695	30.6155	30.4911	29.4702	33.0362	30.8456	34.2026
hsa-miR-758-4395180	22.9362	22.9693	1.02322	0.142411	0.142411	0.887778	0.876	1	0.985313	22.861	22.9641	22.8399	23.6001	23.2343	23.0053	22.6816	22.9082	22.1277	22.7447	22.7866	22.8683	23.0953	23.2698	23.628	22.7817	22.3466	23.799	23.334	22.5599	22.5179	23.016	22.7879	22.9154	23.7652	22.7278	22.698	23.1835	22.8876	23.3333	22.9574	22.7578	22.7042	23.1311	23.3324	23.0952	22.9812	23.2719	23.1374	23.1848
hsa-miR-487a-4378097	25.797	25.8405	1.0306	0.138989	0.138989	0.890537	0.892	1	0.985313	25.553	25.8916	25.8503	26.3906	25.7436	25.3927	25.6489	25.9878	25.5112	26.0412	25.8293	25.3993	26.2098	25.986	26.6815	25.4779	24.8154	26.0315	26.1499	25.2842	25.2154	25.972	25.2859	25.8421	26.0748	25.6412	25.522	25.8388	25.8196	26.2475	25.8883	25.5348	26.2259	25.5106	25.8892	25.7173	25.4168	26.1398	26.1284	25.8569
hsa-miR-106b-4373155	18.7498	18.7358	-1.00978	0.136884	0.136884	0.892206	0.905	1	0.985313	18.8208	19.2943	18.9604	18.4444	18.6012	18.7259	18.7738	18.4941	18.9239	18.7323	18.7078	18.5944	18.9259	18.5993	18.8438	19.0473	19.1347	18.1871	18.3023	18.8938	18.6267	18.6089	18.5387	18.4639	18.7393	18.6302	18.5853	18.8399	18.8832	18.5389	18.9248	18.6668	18.8216	18.8709	18.9943	18.7468	19.1712	18.7238	19.0936	18.6899
hsa-miR-589*-4380953	26.262	26.1933	-1.04874	0.136637	0.136637	0.892392	0.894	1	0.985313	26.2451	26.0792	26.6711	26.2789	25.5394	25.965	26.5623	26.3867	26.3317	26.008	26.0305	26.4422	25.9249	26.1936	26.2435	25.8697	26.2476	26.1316	26.1931	26.4226	26.5113	26.0036	26.027	25.7323	26.5963	26.5232	25.6605	26.5666	26.8792	26.0228	25.769	26.58	26.0147	26.4153	26.2673	26.117	25.363	26.3553	26.7276	26.1599
hsa-miR-188-5p-4395431	22.8884	22.8321	-1.03983	-0.135196	0.135196	0.893457	0.902	1	0.985313	21.2499	22.6016	22.2515	22.352	23.1752	24.6102	23.1849	23.7424	22.4573	23.7183	22.8055	24.8207	21.1121	24.0693	22.6034	25.1104	24.4163	22.9104	22.4221	24.7284	23.3556	23.3966	23.6463	22.1157	23.1513	23.1529	22.1219	22.5867	22.6059	20.8672	22.7892	22.1537	20.8569	23.4154	22.1197	23.959	22.8587	22.0956	22.197	23.8646
hsa-miR-450a-4395414	27.9996	27.9992	-1.00032	0.132811	0.132811	0.895312	0.903	1	0.985313	27.7745	27.1312	28.3156	27.8053	27.9491	28.5296	28.1936	28.0502	28.3427	28.1801	28.3644	28.0049	27.2441	27.6932	28.5163	27.4948	28.4494	26.7825	27.9294	27.8008	27.2678	27.6218	28.0379	28.3431	27.677	28.0326	28.0531	26.9504	28.6711	27.8027	27.7051	28.0825	28.4907	28.3327	27.9934	27.5514	27.7334	28.8965	28.2937	27.8625
hsa-miR-374a*-4395236	27.5901	27.6063	1.0113	-0.130952	0.130952	0.896796	0.895	1	0.985313	27.8326	28.0781	27.4034	27.5219	26.8797	27.6584	27.1451	28.3192	27.9853	27.6014	27.4442	27.6236	27.4558	27.3538	27.8383	28.1656	28.0688	27.4162	27.189	27.658	27.2165	28.1582	27.453	27.8549	27.6077	27.2317	27.6538	27.605	27.5005	27.2841	27.4974	27.7528	27.6952	27.4197	27.9597	27.4569	27.721	27.2091	27.8094	28.0055
hsa-miR-30e*-4373057	16.5474	16.5468	-1.00044	0.123905	0.123905	0.902304	0.903	1	0.985313	16.5121	16.7669	16.7134	16.1749	16.5299	16.5649	16.5982	16.4907	17.0111	16.5594	16.4256	16.3755	16.4589	16.3324	16.2605	17.2057	16.8282	16.4605	16.5585	16.8703	16.6938	16.2931	16.8717	16.8908	16.5873	16.5351	16.605	16.1567	15.9776	16.0709	16.4971	16.2993	16.6749	16.7079	16.5179	16.3422	16.665	16.6058	16.0218	16.6258
hsa-miR-17*-4395532	26.9134	26.8377	-1.05389	-0.121282	0.121282	0.904441	0.912	1	0.985313	26.708	27.3748	27.0674	26.9582	26.8687	26.5016	27.1258	26.1964	26.4889	27.0429	26.8278	26.7754	27.0318	27.0612	27.3707	27.5099	26.7232	25.9986	26.5172	26.6464	26.614	26.681	26.5118	26.8476	27.3855	26.7803	27.0054	26.9704	27.1036	26.6518	26.6961	26.8078	26.4948	27.0515	26.9201	27.663	26.4429	27.1685	26.8703	27.0786
hsa-miR-524-3p-4378087	32.8004	32.7788	-1.01506	0.120914	0.120914	0.904729	0.902	1	0.985313	31.9828	32.6431	33.3389	32.7974	33.5052	32.8034	31.9569	33.6604	34.1498	34.4405	32.1813	32.7739	31.3864	33.3344	32.0534	31.03	32.7932	34.0223	33.1319	32.2183	31.7981	34.4485	32.8006	34.5846	33.1502	31.6937	34.1681	31.5702	32.313	32.9081	30.9906	32.5985	31.149	32.4387	34.4897	32.7837	34.692	33.0636	31.6284	32.3622
hsa-miR-501-5p-4373226	24.6274	24.6312	1.00264	-0.120751	0.120751	0.904837	0.901	1	0.985313	25.022	24.5089	24.5077	24.5518	24.3143	24.7915	24.703	24.855	25.0396	25.0536	24.8398	24.8007	24.5929	24.6257	24.099	24.6367	25.1086	23.8335	24.174	25.6276	25.2156	24.178	24.5255	24.4017	24.593	24.5999	24.5022	24.3532	25.0676	24.4439	23.9957	24.6833	24.4893	24.9456	24.7303	24.8587	25.255	24.7715	24.5391	24.9981
hsa-miR-409-5p-4395442	25.0754	24.9689	-1.07663	-0.120662	0.120662	0.904906	0.905	1	0.985313	24.5861	25.1223	25.2225	25.4115	24.7482	24.9197	25.0532	25.0976	24.9062	25.2812	25.2332	25.2042	25.4488	24.5232	25.7464	24.5928	24.1187	25.9492	25.0807	24.8996	24.741	25.2197	25.1037	24.9651	24.9716	24.7666	25.1899	24.7786	24.837	25.6548	24.9661	24.9087	25.2148	24.7221	24.8653	25.2861	24.7131	25.1662	25.269	24.854
hsa-miR-628-3p-4395545	22.2453	22.2417	-1.00244	0.118744	0.118744	0.90641	0.918	1	0.985313	22.2851	22.0124	22.4116	22.5467	22.1613	21.8556	22.2054	22.5086	22.3005	22.2415	21.9751	22.0829	21.9764	22.1743	22.276	22.0248	21.944	22.2239	22.6161	22.3246	22.5806	21.9948	21.9916	22.5733	21.996	22.1961	22.4571	22.1449	22.2421	22.5126	22.2936	22.3749	22.3442	22.2236	22.4556	22.4905	22.2746	22.3556	21.8389	22.1267
hsa-miR-299-5p-4373188	24.5969	24.351	-1.1859	-0.117612	0.117612	0.90732	0.909	1	0.985313	23.8991	24.6701	24.7968	24.0037	24.2258	24.7967	24.8103	24.5238	24.1508	24.2411	24.6234	25.0562	23.9526	23.9496	24.6812	24.9487	24.0241	25.5294	24.3529	24.2033	24.4825	24.7574	24.186	24.7378	24.0042	24.8484	24.2498	24.7871	24.9876	24.8651	24.763	24.1693	24.1433	24.3368	24.1708	24.2896	24.4563	24.349	24.8387	24.3337
hsa-miR-183*-4395381	32.1976	31.7801	-1.33562	-0.113274	0.113274	0.9108	0.896	1	0.985313	32.4418	32.3939	29.6045	30.298	32.6865	32.5017	31.04	32.0013	31.955	30.7938	32.5496	26.8699	36.2201	33.639	29.9594	31.5725	32.0758	33.1395	34.7197	31.7529	30.7684	30.7602	27.7323	30.5416	31.8073	36.6905	33.9426	33.0089	33.0194	26.8699	33.0042	29.8275	30.7917	33.4433	32.0945	30.5856	30.1843	33.5271	30.717	30.3159
hsa-miR-592-4380956	21.2397	21.1146	-1.09064	-0.113088	0.113088	0.910912	0.912	1	0.985313	20.7525	21.2475	21.232	21.4149	21.2863	20.6043	20.7422	21.7334	21.0049	21.3195	20.8089	20.3965	21.0617	20.6205	21.4165	21.0808	20.8274	21.846	21.3151	21.1221	21.07	21.1665	21.3361	21.3871	21.151	20.947	21.5165	21.2982	21.1071	21.0521	21.159	20.9679	21.0288	21.0414	21.2727	21.4278	20.9121	21.342	21.5025	20.9794
hsa-miR-513-3p-4395202	26.637	26.2912	-1.27086	-0.108435	0.108435	0.91468	0.921	1	0.986103	24.2504	26.5563	25.437	25.755	27.2573	28.7567	26.7178	28.0311	25.5097	27.3924	27.1722	29.6873	25.3391	27.7691	25.9137	30.8218	28.4868	26.4795	25.8898	29.5522	27.1997	28.4394	27.3272	25.3586	26.332	27.517	24.903	25.9434	25.3685	24.2171	26.8674	24.7817	24.2274	26.2505	26.0589	28.046	25.7361	24.5566	26.2346	27.8436
hsa-miR-521-4373259	30.1829	30.2034	1.01432	0.10291	0.10291	0.919025	0.924	1	0.986103	30.0979	29.4368	32.3659	31.365	30.2679	30.0735	29.1539	30.4459	29.6082	30.7136	30.1355	30.4255	29.1015	30.2657	33.0618	28.9956	29.5314	33.0618	29.5672	29.3666	31.912	30.1793	30.0981	30.576	30.1486	29.0691	32.0406	29.9153	30.7742	30.5379	29.0182	29.9059	30.5448	30.2275	30.2484	30.4302	29.5424	30.1357	30.3709	31.9587
hsa-miR-495-4381078	18.7566	18.8009	1.03115	-0.0915108	0.0915108	0.927833	0.92	1	0.986103	18.777	19.0026	18.7363	19.4557	18.5754	18.2074	18.7103	18.9389	18.1248	19.0819	18.9032	18.8806	18.8108	18.6201	19.307	18.4748	18.2138	19.6823	19.0324	18.564	18.4176	19.0008	18.6199	18.6914	18.8727	18.6957	18.6311	19.6823	18.7219	19.264	18.9994	18.5446	18.8881	18.6649	18.791	18.8306	18.3451	18.5808	19.2606	18.8346
hsa-miR-625-4395542	23.8226	23.8771	1.03849	-0.0876839	0.0876839	0.930929	0.922	1	0.986103	23.7306	23.8654	23.9747	24.0951	23.2393	23.7797	23.9251	22.9906	23.9041	24.3383	23.85	23.9526	24.1918	23.9379	23.6845	23.2354	24.0333	22.6292	22.6292	23.689	23.9564	24.066	22.7765	23.3938	22.7963	23.8282	23.1659	23.9698	24.0691	24.165	23.3468	23.9194	24.0464	23.9602	24.5567	23.5183	24.2542	23.6699	23.7278	23.6678
hsa-miR-499-5p-4381047	27.1773	26.6104	-1.48139	0.0864299	0.0864299	0.931874	0.944	1	0.986103	27.7145	27.5693	26.957	27.382	25.5523	26.9793	25.4345	27.3754	25.4546	29.7389	27.5701	28.3656	27.427	27.1423	26.5837	27.5939	27.2893	24.1799	24.2978	29.0476	26.8312	26.9413	26.3559	25.3601	26.521	25.7947	26.2834	26.637	26.3475	27.8057	25.5108	28.9066	27.0899	28.3162	26.44	25.9234	25.8033	25.696	25.5689	29.6087
hsa-miR-16-4373121	15.7342	15.7685	1.02407	0.0845595	0.0845595	0.933443	0.934	1	0.986103	15.707	15.8706	15.6273	16.2503	15.7613	15.5722	15.8652	15.529	16.3103	15.956	15.9229	15.9129	15.7291	15.7695	15.5119	15.8236	15.7821	15.3063	15.7822	16.1491	16.0465	15.6787	15.4393	15.5657	15.3414	15.7556	15.8118	15.6609	15.9104	15.9322	15.8755	15.7674	15.7559	15.9127	15.7291	15.4562	15.7409	16.0972	15.3063	15.7398
hsa-miR-103-4373158	18.6951	18.6629	-1.0226	0.0832672	0.0832672	0.934357	0.941	1	0.986103	18.5542	18.5347	18.8232	18.766	18.6255	18.5685	18.7648	18.7788	18.3099	18.6389	18.6482	18.833	18.6606	18.5805	18.8617	18.5486	18.5266	18.8319	18.6942	18.6382	18.4235	18.936	18.6683	18.64	18.6645	18.8509	18.6613	18.7461	18.5757	18.8807	18.8165	18.6913	18.4676	18.5194	18.7129	18.5615	18.7289	18.7656	18.7892	18.6464
hsa-miR-34a-4395168	18.9317	18.996	1.04559	-0.0829112	0.0829112	0.934657	0.931	1	0.986103	18.6102	19.1894	19.3672	18.9602	17.8537	19.4976	18.9032	18.6115	19.3645	18.7235	19.2694	19.5372	19.7993	17.9672	19.175	19.2158	18.4543	19.2027	18.8443	18.8521	19.0188	19.2755	19.241	19.0898	17.8463	19.6144	17.7189	18.9656	18.9732	19.1513	19.3815	18.8197	18.6146	18.7688	18.3927	17.7357	18.8006	19.0191	19.0846	18.6019
hsa-miR-200b*-4395385	30.1863	30.4959	1.23934	0.0803188	0.0803188	0.936675	0.94	1	0.986103	30.8113	31.1743	29.1391	30.0224	29.8898	30.3502	33.6709	28.7057	29.9317	30.0196	33.1171	26.1362	31.2181	30.7184	30.4615	29.5389	28.1994	30.1039	31.0684	30.5152	30.5229	30.4423	27.6841	30.5063	31.3219	30.7231	29.5876	30.5662	33.9839	26.1362	30.4044	29.0904	30.6783	31.4909	34.8404	30.4854	29.4001	29.3429	32.459	32.5341
hsa-miR-518b-4373246	29.7238	29.6643	-1.04211	0.0779024	0.0779024	0.938569	0.934	1	0.986103	30.9359	28.2117	29.9749	28.3659	31.5395	29.4299	29.4727	30.282	31.0406	30.7895	31.387	29.0599	28.8127	28.9096	29.4404	28.8178	29.8483	30.1328	28.7407	30.2413	28.7525	29.2914	29.7445	31.201	30.2622	30.0225	30.1477	28.6805	30.2987	28.8334	29.4405	29.7937	29.5841	31.2496	29.2481	30.9254	30.0832	29.3345	28.6233	29.22
hsa-miR-124-4373295	19.2183	19.2965	1.05567	0.0772299	0.0772299	0.939104	0.931	1	0.986103	19.1995	19.1073	19.4407	19.4266	19.2371	19.141	18.9424	19.8093	19.1769	19.7291	19.2171	19.3447	19.4193	18.6409	19.5432	19.3847	19.4778	19.9941	19.6152	19.1577	19.3054	19.6977	19.8851	19.1658	18.8909	18.9683	19.3375	19.1648	18.7569	19.5397	19.0715	19.5029	19.3717	19.0857	18.8858	18.8787	18.8805	19.3227	19.2113	19.2876
hsa-miR-655-4381015	22.3155	22.3524	1.02595	-0.0756729	0.0756729	0.940335	0.923	1	0.986103	22.1482	22.7828	22.3464	22.885	22.2845	21.7212	22.163	22.5347	22.0342	22.4206	22.4332	22.7423	22.6413	22.2545	22.7261	22.5496	21.6805	23.0988	22.5713	22.2013	22.2782	22.3592	22.2243	22.5602	22.4413	22.3092	22.3456	22.2399	22.1902	22.6549	22.244	22.1505	22.4182	22.0986	22.0653	22.4128	22.1285	21.9318	22.8387	22.5081
hsa-miR-140-3p-4395345	23.0156	23.0979	1.05868	-0.0747367	0.0747367	0.94109	0.943	1	0.986103	23.3331	23.0288	22.8597	23.3675	23.2578	22.9327	23.0024	22.9814	23.8085	23.0882	22.9857	23.2534	23.2882	23.2163	22.8314	23.384	23.0129	22.4595	23.0415	23.5838	23.4272	22.8801	22.8015	22.8471	22.8394	23.2159	23.2019	22.7754	22.9126	23.2645	23.0486	23.1219	23.3973	23.14	23.1076	23.2374	22.9742	23.2913	22.9387	22.918
hsa-miR-100-4373160	15.8177	15.7853	-1.02271	-0.0733484	0.0733484	0.94211	0.939	1	0.986103	15.9141	16.1674	15.8985	15.6631	15.9471	15.7205	15.7369	15.2644	15.7256	15.7942	15.7868	15.6962	15.7837	16.0846	15.9224	16.067	16.0391	15.2644	15.35	15.5631	15.6388	15.3527	15.4631	15.8647	16.1408	15.968	15.7651	15.7792	15.6912	15.5181	15.7605	15.8795	16.1228	16.0812	15.7307	15.8997	15.9227	15.7471	16.1218	15.9471
hsa-miR-30a*-4373062	16.6935	16.6432	-1.03549	-0.0723986	0.0723986	0.942845	0.957	1	0.986103	16.9072	16.429	16.7689	16.282	16.7055	16.6409	16.712	16.6816	17.1623	16.5066	16.3323	16.4206	16.5437	16.6426	16.3334	17.151	17.0221	16.7719	16.772	16.9155	16.5162	16.0553	17.0144	16.8615	16.6623	16.5722	16.7143	16.2894	16.539	16.2162	16.6348	17.0015	16.7137	16.9316	16.2528	16.4611	16.7854	16.8801	16.4332	16.6438
hsa-miR-149*-4395275	32.6535	33.0641	1.32924	-0.0680504	0.0680504	0.94632	0.945	1	0.986103	32.7278	32.2403	32.2628	33.9299	32.4908	32.5792	34.4538	34.7929	31.1792	32.7937	33.0003	32.0497	33.166	31.9489	34.2056	33.1279	32.8553	33.2047	33.3239	34.0973	32.2026	35.5068	35.2925	34.3366	33.8381	32.7579	32.1823	32.294	32.2207	32.8464	34.3891	33.8537	32.8182	32.3077	35.3717	32.6316	31.832	33.8453	33.4391	33.906
hsa-miR-132*-4395243	26.7347	26.8107	1.05407	-0.0632697	0.0632697	0.950163	0.949	1	0.986103	26.7284	26.3222	26.8941	26.5002	26.5172	26.7411	27.1779	27.1448	26.1675	27.2856	26.6204	26.1015	27.203	25.7563	26.7667	26.0739	27.1408	27.5223	26.1819	26.9632	26.5855	27.8815	27.1449	26.562	25.7192	26.9492	26.8547	26.9896	26.9307	27.2146	26.523	26.1992	26.0314	26.102	27.8477	26.4449	27.607	27.532	27.2166	26.4283
hsa-miR-369-5p-4373195	26.0116	25.9735	-1.02671	-0.0579432	0.0579432	0.954516	0.96	1	0.986103	25.7409	26.0852	26.0776	26.0399	25.9832	25.7997	26.1051	25.8333	25.5588	25.9614	25.8773	26.0046	26.3579	25.6526	26.6865	25.9856	25.5263	26.3883	25.6673	25.648	25.9507	26.2241	25.5958	25.8493	25.9922	26.0452	25.865	26.5551	26.0636	26.5429	25.986	25.6076	25.7198	25.5987	25.635	26.0979	26.2646	26.03	26.1068	25.8266
hsa-miR-135b-4395372	20.8588	20.9322	1.05218	0.0570877	0.0570877	0.955186	0.96	1	0.986103	21.2153	21.7098	20.7035	20.7946	20.5182	20.3283	20.923	20.9312	21.0862	20.574	20.3388	19.7299	20.9716	20.9727	21.0163	20.515	20.4363	21.4308	21.2733	20.7639	20.7195	20.9725	20.6984	20.8457	21.5733	21.464	21.0361	21.2477	20.5231	20.3144	21.3484	20.5679	20.8355	20.0072	21.1318	21.0499	21.5577	20.8928	21.5814	20.6984
hsa-miR-628-5p-4395544	19.9899	20.0624	1.05158	-0.0564787	0.0564787	0.955651	0.95	1	0.986103	19.9432	19.9902	19.9896	20.2876	20.2154	19.7376	19.9104	20.4673	20.3637	20.3309	19.8518	19.9289	20.1077	20.024	20.1642	19.934	19.343	20.7583	20.5289	20.0125	20.2266	20.2572	19.9073	20.1698	20.0493	19.8239	20.2303	19.886	19.5936	20.5002	19.8432	20.188	20.1047	19.8566	20.0507	20.3029	19.8775	20.1397	19.9268	20.0742
hsa-miR-194-4373106	22.3139	22.4054	1.06545	0.0559365	0.0559365	0.956096	0.958	1	0.986103	22.3418	22.1804	22.6715	22.1416	22.237	22.6255	22.523	22.2861	22.825	22.2217	22.4622	22.3101	21.9453	22.4025	22.0734	22.9867	22.7787	22.0367	22.1913	22.4808	22.6036	21.9576	22.2974	22.5463	21.8149	22.3139	22.4536	22.5526	22.4084	22.5119	22.2528	22.4994	22.53	22.1839	22.4435	22.4579	22.5153	22.3265	22.2047	22.2644
hsa-miR-376c-4395233	19.533	19.5907	1.04082	-0.0535959	0.0535959	0.957882	0.948	1	0.986103	19.305	19.4821	19.6452	19.5839	19.3544	19.4744	19.7654	19.9482	19.8662	19.7725	19.6083	19.1378	19.8739	19.2005	19.3941	19.8338	19.644	20.3267	19.7228	19.4242	19.8792	19.5288	19.8205	19.54	19.2482	19.8955	19.5587	19.7629	19.6209	19.4056	19.0632	19.573	19.5117	19.2222	19.1208	19.8374	19.268	19.2389	19.7404	19.782
hsa-miR-326-4373050	27.7092	27.7538	1.03138	-0.0535273	0.0535273	0.957929	0.961	1	0.986103	27.3363	27.6998	27.9603	27.5789	28.3399	27.4984	27.7187	27.9373	27.6242	27.6457	27.7903	27.6225	27.4874	27.9227	27.8571	27.6141	28.2044	27.072	27.4415	27.5175	28.2304	28.1903	27.8403	28.1559	27.3537	27.8719	27.7384	27.7692	27.7751	27.6643	27.5869	27.157	27.7162	27.6409	28.3189	28.0428	28.0083	27.972	28.098	27.5549
hsa-miR-374a-4373028	18.1829	18.1623	-1.01436	-0.0508048	0.0508048	0.960133	0.959	1	0.9863	18.0901	18.2982	18.4726	18.2099	18.3214	17.8741	18.1559	18.0236	18.5585	18.2203	17.985	17.8844	18.1571	18.6843	18.0436	18.2947	18.2227	17.46	18.0409	18.0817	18.297	17.9958	17.9876	18.4501	18.2855	18.0584	18.1547	18.0109	18.0253	17.941	18.1675	18.5454	18.2672	18.3549	18.2725	18.659	18.298	18.1405	17.9353	18.4586
hsa-miR-340-4395369	19.0322	19.1708	1.10081	0.0425694	0.0425694	0.966459	0.969	1	0.990722	19.4113	19.907	19.0566	19.6477	19.0078	18.8008	18.9124	18.5754	18.9517	19.474	19.3063	19.2342	19.543	19.4928	19.4203	18.8914	19.0176	18.4633	18.6806	19.002	18.933	19.2015	18.4998	18.904	19.333	18.7281	19.0489	19.2713	19.0776	19.6307	19.1498	19.0513	19.6462	19.3226	19.9142	19.0554	19.1917	18.9809	19.2071	19.4616
hsa-miR-379*-4395244	27.8995	27.9864	1.06211	0.0387693	0.0387693	0.969502	0.973	1	0.99138	27.541	28.7495	27.959	27.9663	27.7159	27.84	27.726	28.9106	28.0714	27.7927	28.2217	28.1186	28.409	27.2314	28.7046	28.2031	27.5938	28.9106	28.4261	27.7862	27.8521	28.0862	27.5663	28.0072	27.8816	27.7971	27.6655	28.3173	28.2254	28.4473	27.7436	27.7556	27.9582	27.8559	27.9657	28.0378	28.4303	27.9201	28.511	27.95
hsa-miR-127-5p-4395340	28.1887	28.0452	-1.10458	0.0346835	0.0346835	0.972751	0.968	1	0.99138	27.2928	28.2875	27.6817	28.3928	28.139	27.4692	28.2385	28.9147	27.5632	28.245	28.275	28.2389	28.8001	28.1651	26.6403	27.9849	27.8032	27.6988	27.5734	27.1037	27.8762	27.8488	28.2939	28.3985	29.0217	28.3173	27.7954	28.792	27.8354	28.4723	28.0577	28.1334	28.1545	27.6697	28.4116	28.0328	27.3638	27.8338	29.1927	27.8416
hsa-miR-770-5p-4395189	20.2181	20.184	-1.0239	0.0336805	0.0336805	0.973608	0.977	1	0.99138	20.1836	20.057	20.0312	20.6306	20.3479	20.0147	20.2526	20.3671	19.5601	20.1586	20.3448	20.7727	20.0455	20.1712	20.2163	19.8358	20.2283	20.9876	20.1843	20.4009	20.4391	20.1616	19.9293	20.45	20.4162	20.1413	20.4237	20.324	20.3677	20.7964	19.9714	19.6175	20.0784	20.1837	20.0097	20.7723	20.0473	20.0053	20.2339	20.1371
hsa-miR-24-4373072	14.4279	14.4202	-1.00531	0.0297528	0.0297528	0.976606	0.982	1	0.99138	14.3066	14.6485	14.4525	14.4626	14.3798	14.7599	14.4032	14.1469	14.6679	14.0239	14.3911	14.755	14.6313	14.5567	14.553	14.4141	14.4434	13.9698	14.0894	14.5555	14.3481	14.2554	14.4111	14.4954	14.3804	14.6211	14.997	14.3495	14.7255	14.3714	14.5378	14.3525	14.2983	14.4264	14.4923	14.2231	14.4941	14.6466	14.3761	14.3087
hsa-miR-362-3p-4395228	24.8353	24.9761	1.10252	0.0286982	0.0286982	0.977406	0.981	1	0.99138	25.0818	25.4965	24.8182	24.6199	25.0665	24.5331	24.8525	24.7919	25.303	24.9793	24.6646	24.3928	24.6708	24.973	24.4817	25.0242	25.1198	24.283	24.6867	24.9867	24.7519	24.283	25.1369	24.8635	25.2874	25.0799	25.4646	24.7541	24.9415	24.283	25.126	25.0735	24.8872	24.855	25.0563	25.0354	25.1772	24.845	25.3703	25.0915
hsa-miR-339-5p-4395368	22.6791	22.626	-1.03745	0.0263936	0.0263936	0.979241	0.98	1	0.99138	22.8296	22.4398	22.6644	22.5577	22.9433	23.2288	22.6938	21.7336	22.287	22.2953	22.3057	21.7527	22.8221	23.3705	22.6326	22.5202	22.5953	21.7336	22.3395	22.6578	22.3813	22.1621	22.4559	22.5262	22.9422	22.8109	22.6195	23.0168	22.9293	22.4453	23.374	22.7439	22.8679	22.9135	22.7608	23.0465	23.2319	22.7704	22.3502	22.57
hsa-miR-124*-4395308	24.1518	24.1365	-1.01069	0.0223841	0.0223841	0.982433	0.979	1	0.992561	23.9856	24.4293	24.1385	23.8572	24.1652	24.1866	23.7301	24.4568	24.3744	24.2784	23.6689	24.0197	24.2209	23.7464	24.5262	24.2185	23.9702	25.029	24.4647	23.8422	23.6512	24.4134	24.3604	24.2464	24.3199	24.0249	24.0921	24.1809	24.0807	24.3015	23.9602	24.2507	23.5951	23.7583	23.8419	23.8314	23.9153	24.1937	24.4722	23.8628
hsa-miR-542-3p-4378101	28.1537	28.2252	1.0508	0.0123438	0.0123438	0.990218	0.989	1	0.993316	27.8725	27.7465	28.9845	29.0696	27.4001	28.2153	28.2787	28.0922	28.045	27.9714	28.8673	28.3063	27.5275	27.8712	28.1461	28.0222	28.4819	27.2907	28.4094	28.4511	27.4849	28.2862	28.1912	28.9076	27.6781	28.5601	28.4077	28.0101	28.6225	28.0454	27.9718	28.4858	28.6591	28.0011	28.4865	27.7101	27.7383	28.7612	28.2592	28.9096
hsa-miR-801-4395183	17.4056	17.1967	-1.15582	0.0114372	0.0114372	0.990896	0.984	1	0.993316	17.4757	17.4052	17.5484	16.4624	17.1752	17.4059	17.5415	17.3268	18.6728	17.0964	16.5875	17.6277	17.6731	17.6184	17.4216	17.316	17.0267	17.1983	17.6797	16.8844	17.9728	16.7458	17.3702	17.5422	17.1374	17.0901	17.195	17.2288	16.5547	17.5118	16.9077	16.9254	17.0328	16.7252	16.8645	17.8479	18.4029	16.8531	16.9299	17.6557
hsa-miR-195-4373105	16.6624	16.5781	-1.06018	0.00994304	0.00994304	0.9921	0.991	1	0.993316	16.7142	16.761	16.7254	16.0813	16.666	16.5028	16.6118	16.6589	16.856	16.6089	16.0632	16.4604	16.9017	16.5374	16.401	16.8844	16.5548	16.762	16.9759	16.5772	16.5577	16.0271	17.2186	16.6937	16.534	16.49	16.7465	16.2738	16.3605	16.1118	16.732	16.8764	16.7853	16.3612	16.5594	16.5791	16.3479	16.6481	16.7858	16.5809
hsa-miR-369-3p-4373032	26.0862	26.1476	1.04352	0.00867934	0.00867934	0.993059	0.994	1	0.993316	26.2675	27.1287	25.9049	26.4149	25.5479	25.9007	25.7506	26.5518	26.2656	26.2411	26.139	25.8847	27.3928	26.1563	26.5561	26.414	26.0799	26.3428	26.1663	25.5693	25.9657	26.5965	26.4002	26.3151	26.7312	25.7177	25.8115	25.9487	25.9216	26.52	25.9407	25.9855	26.5312	26.0388	26.0796	25.8891	25.738	25.3522	26.8613	26.2684
hsa-miR-552-4380930	28.8979	29.0532	1.11368	-0.008368	0.008368	0.993316	0.991	1	0.993316	27.1478	28.7656	29.0301	28.6631	31.7878	28.5428	29.4867	29.7793	27.9143	28.3118	28.2717	29.4925	29.1686	29.8427	27.6163	29.8672	28.5702	30.7059	32.0419	29.0993	30.7097	28.3394	27.5704	29.8474	29.8336	28.0356	28.8143	29.335	30.2318	31.7464	29.7046	27.8172	28.7635	28.7952	28.3678	29.1911	29.0071	29.2762	28.559	28.0866
