# Supplementary material for: Altered microRNA expression in frontotemporal lobar degeneration with TDP-43 pathology caused by progranulin mutations
Source: BMC Genomics. 2011 Oct 27;12:527. doi: 10.1186/1471-2164-12-527 (PMC3229715; doi:10.1186/1471-2164-12-527)
Supplement: Additional file 5 — qPCR data from miRNA validation studies. A table listing individual Ct values in the validation data sets for both the cortex and cerebellum. [file 1471-2164-12-527-S5.XLS]

## Sheet: Frontal cortex validation
Group	miR.565.A1	miR.565.A2	miR.597.A1	miR.597.A2	miR.330.5p.A1	miR.330.5p.A2	miR.33a.A1	miR.33a.A2	miR.56.A61	miR.56.A62	let.7d.A1	let.7d.A2	let.7i.A1	let.7i.A2	RNU48.A1	RNU48.A2	miR.922.B1	miR.922.B2	miR.192.B1	miR.192.B2	miR.571.B1	miR.571.B2	miR.572.B1	miR.572.B2	mIR.618.B1	mIR.618.B2	miR.548b.5p.B1	miR.548b.5p.B2	miR.548c.5p.B1	miR.548c.5p.B2	RNU48.B1	RNU48.B2	miR.24.1.C1	miR.24.1.C2	miR.639.C1	miR.639.C2	miR.516a.3p.C1	miR.516a.3p.C2	miR.630.C1	miR.630.C2	miR.887.C1	miR.887.C2	RNU48.C1	RNU48.C2
A	25.4226	25.4336	28.8914	28.5434	29.8438		27.1058	27.0391	25.2789	25.0626	25.6306	25.4396	29.5314	29.976	21.8359	21.6001	31.1141	30.837	31.2795	31.4196	33.352	34.6204	29.4336	29.5776	28.6906	28.59	31.7063	31.1815	30.7253	30.7197	23.7604	23.644	31.9489	31.9683	31.5537	30.6012	32.0357	31.8506	33.5975	33.5465	29.4977	29.0587	28.1168	28.9666
A	21.7418	21.6533	27.735	27.7035	28.8352	28.844	26.5373	26.4779	24.5535	24.4624	24.8205	24.7655	28.4398	28.3341	21.6457	21.4731	29.9781	29.9871	30.4569	30.4781	32.447	33.4008	28.9995	28.7541	28.301	28.4705	30.0991	30.2444	29.2171	29.6811	23.7673	23.5007	31.556	31.5013	30.5149	30.9824	30.9915	31.1188	33.2224	32.8148	28.5546	28.4231	27.3181	31.4949
A	22.5253	22.4883	27.8464	27.5636	29.0986	29.3579	26.4567	26.7086	25.5278	25.7093	24.9818	24.8233	28.651	28.4352	21.9629	22.1225	31.3774	30.974	30.8235	30.8794	32.7537	33.6796	30.0621	29.8991	28.4626	27.8713	31.7772	31.815	30.9691	31.6771	24.8886	24.6925	32.1065	31.6764	30.9283	30.7473	31.8659	31.5359	34.1422	34.344	28.524	28.6393	27.5196	27.4829
A	23.1882	22.9674	28.0046	28.104	29.4636		27.1069	27.0969	25.3926	25.4897	25.8805	25.7635	29.2098	29.3227	22.8818	22.7222	31.1868	31.1059	31.342	31.1001	32.8972	32.8889	29.4715	29.3223	29.4062	29.1872	31.1626	31.2747	30.6719	31.3286	24.4994	24.2641	31.2681	31.3698	32.8202	32.0253	30.9271	31.2445	34.7244	34.3015	28.9358	28.7351	27.8831	27.5854
A	23.4473	23.3995	28.2417	28.341	28.9169	29.1097	26.7409	26.6854	25.0281	24.8845	25.6672	25.5555	29.0245	29.0492	22.3659	21.9366	30.9896	31.1694	31.1511	31.2414	32.7828	32.8611	29.6598	29.3903	28.4611	28.1745	31.0691	30.9632	30.3571	30.6382	24.3113	23.8197	31.8348	31.385	31.0172	31.6192	31.2502	31.6196	34.4142	35.472	28.2476	28.3711	27.5695	27.541
A	21.8955	22.0579	27.9973	28.1096	30.0255	29.7161	26.9568	26.7946	26.6502	26.6098	25.361	25.1005	28.9412	28.7629	23.6122	22.7717	31.9585	31.5072	31.0966	30.8985	34.4335	33.4613	30.5369	30.1988	31.9224	32.1748	32.1643	32.1911	31.7902	32.2259	25.6508	25.149	31.5494	31.3961	31.2697	30.9661	32.0658	31.9881	34.6242	34.173	28.8762	28.6741	28.0729	27.8043
A	22.1511	21.9061	28.1708	28.205	29.0448	29.0563	26.7007	26.6586	25.5915	25.6018	25.3995	25.2223	28.9628		21.7356	21.4771	31.2715	31.0079	30.8382	30.9131	33.8455	33.648	29.7045	29.5365	29.1653	29.3936	31.4588	31.3784	30.9404	30.8517	24.1097	23.8373	31.0467	31.141	30.4466	30.0982	32.5447	31.8299	33.9825	33.9153	28.2118	27.8364	27.2567	27.8584
A	22.768	22.573	27.8913	27.6941	28.4751	28.0384	26.53	26.6	24.8596	24.8617	25.6639	25.6175	28.4734	28.0706	21.9388	21.9911	30.3257	30.0814	30.8093	30.6759	32.1424	31.8557	28.6376	28.5567	30.3324	30.4341	30.997	31.1311	29.7886	29.9068	23.9448	23.6687	31.4786	31.0889	30.9147	31.331	31.1035	31.1213	33.6959	33.7515	28.5273	28.6174	27.5223	27.2067
B	20.3407	20.0905	27.6147	27.7167	29.4606	29.4479	26.289	26.1698	26.4812	26.5516	25.1219	25.1984	28.4417	28.0835	21.7391	21.9981	31.4504	31.1933	31.3886	30.8537	34.2162	34.9804	30.4082	30.2914	28.5597	28.3719	32.558	31.8041	32.2483	32.395	23.8748	23.733	31.4513	30.9882	30.9714	30.7973	32.7006	33.305	33.7653	33.4416	28.4744	28.7092	27.6082	27.2922
B	21.7898	21.6578	28.0439	27.6036	29.9572	29.6028	26.4897	26.1607	27.6824	27.5453	24.9261	24.8358	29.2454	29.1412	22.4716	22.0821	32.9724	33.4655	30.9471	31.0798	37.1191	35.9191	30.8912	31.0157	28.1201	28.3049	32.8172	32.9643	33.328	33.0896	24.2483	24.2941	31.4835	31.3485	31.6896	31.7919	33.3878	33.1554	35.5884	35.0976	28.2787	28.4552	27.313	27.1855
B	21.7465	21.8636	27.7753	27.8273	29.198	29.1275	26.4074	26.2326	27.9389	27.5355	24.8613	24.9351	28.5111	28.2776	23.1303	22.7793	32.0268	31.9391	30.4074	30.3784	35.3728	36.8978	30.931	30.9048	28.9375	28.9606	32.7515	33.6762	33.6452	33.2776	23.5717	23.3607	31.1103	30.9765	31.6726	31.8435	33.576	34.1096	34.1364	34.1695	28.4643	28.3101	28.0097	26.6961
B	21.4866	21.3148	28.0723	27.9227	29.058	28.8901	26.3037	26.393	26.5534	26.0722	25.1504	25.069	28.6844	28.2472	23.4289	22.8981	33.1056	32.5388	30.5421	30.8216	34.7665	34.9349	30.1712	30.1043	28.6155	28.4333	31.7912	32.011	32.1222	32.6169	24.675	25.0673	31.1478	30.903	29.9846	30.0199	33.2523	33.6804	33.8299	34.7145	28.4053	28.3548	27.1624	26.6675
B	20.8316	20.771	27.5426	27.4921	29.0037	28.9549	26.3318	26.3908	25.905	25.9037	25.5913	25.5735	27.8661	27.8824	22.31	22.7387	31.0605	31.4484	30.5424	30.5036	34.199	33.4606	29.8214	29.8648	28.2763	27.9584	31.7126	31.3421	31.3548	31.7122	24.4435	24.3305	31.933	30.923	29.3809	29.2874	31.9517	32.053	32.3062	32.4678	28.7375	28.7498	26.966	26.8049
B	20.6056	20.4111	27.6731	27.479	29.766	29.5229	26.0502	26.0123	28.3174	28.4679	24.6902	24.4285	28.5463	28.3527	22.9587	22.4303	33.822	32.1089	30.4604	30.2199	37.0585	37.2389	31.1492	31.5966	28.7997	28.6558	32.5582	32.7751	33.1683	33.7399	24.1255	24.0051	31.0831	30.9406	31.5405	31.0847	33.5903	33.2544	34.1452	33.664	28.4372	28.2592	27.9575	27.5371
B	21.3801	21.3783	27.4727	27.4149	29.5841	29.4186	26.4589	26.4612	26.0765	25.8099	25.6642	25.7908	28.6947	28.4625	22.9113	23.5743	32.2503	31.9417	30.5184	30.744	34.2952	33.3103	29.8332	29.8218	28.3244	28.7081	31.7087	31.4728	31.8518	32.008	23.9738	23.9725	31.7482	31.8669	31.3128	31.5574	32.078	32.2559	34.6649	34.6768	28.3752	27.7888	28.0235	27.6398
B	21.3408	21.1712	27.7228	27.6868	28.9385	28.7903	26.4357	26.3916	25.2357	25.2267	25.8373	25.7532	28.1144	27.8692	21.5239	21.9185	30.9723	30.9147	31.1574	31.0276	33.4745	33.4994	29.6014	29.8493	28.6346	28.4835	32.4739	31.5374	31.5215	31.9791	24.1468	23.829	31.3253	31.6023	30.476	30.6621	31.8721	30.9203	34.1835	34.5178	28.2761	28.3666	26.2322	26.6057
B	22.6704	22.5154	28.2853	28.1774	29.1655	29.2489	26.517	26.3335	26.493	26.7078	25.4023	25.3693	28.4467	28.3598	22.3697	22.3878	30.925	30.9173	30.8739	30.5336	33.0448	35.9803	29.805	29.8315	28.363	28.2796	31.5921	31.9022	31.8865	32.085	24.5095	24.1526	31.3249	31.0815	31.1837	31.2152	32.5234	32.6787	33.9519	34.2607	29.3543	28.7139	28.0493	27.7022
B	23.3605	23.1854	28.8183	28.9235	29.9825	30.2363	27.1341	27.0922	26.3585	26.1225	25.7515	25.685	29.7418	29.7783	22.6442	22.3179	32.0739	31.8234	31.7362	31.2046	34.6192	34.3385	30.0791	29.9094	28.7525	28.4418	32.971	32.2309	32.309	32.6184	24.1876	24.3897	31.5013	31.4874	31.4661	31.8465	32.247	32.2364	34.1256	34.6788	29.3876	29.1813	27.8796	27.1763
B	20.7012	20.4932	28.026	28.1225	28.86	28.6577	26.6004	26.4318	25.4401	24.9648	25.1564	25.2103	28.4406	28.2703	21.6312	21.3262	30.4282	30.2527	30.5397	30.3335	32.2435	33.4098	29.1495	29.0832	28.3945	27.7944	30.339	30.906	29.9524	29.9413	24.5872	24.6878	31.3069	31.5994	29.7614	29.5243	31.4296	30.7116	33.0317	32.9925	28.834	28.6622	27.5764	27.1674
B	21.2016	20.9959	28.0685	27.9812	29.5563	29.3999	26.2296	26.1238	26.4364	26.5102	24.7322	24.5086	28.2995	28.1874	22.4766	22.7557	32.8203	31.7788	31.1522	30.7331	33.9959	35.6032	30.302	30.2438	29.8342	29.6966	31.7244	31.95	31.3638	32.0767	25.1809	25.0532	31.4925	31.4875	29.8398	29.906	33.2158	33.2265	34.4923	33.7006	28.3921	28.3252	28.6239	28.4957
B	20.7094	20.7853	27.7945	27.7976	29.6716	29.5648	26.8232	26.5563	25.9156	25.8784	25.1104	24.8532	28.8691	28.9788	22.8619	22.6396	31.6159	31.3861	30.6703	30.8576	33.941	33.0745	29.8498	30.2136	28.8722	29.2072	31.825	32.2677	31.8564	32.3498	24.0009	24.0002	31.9358	31.7748	30.6461	30.5423	32.2365	32.0493	33.335	33.4396	28.6902	28.7668	27.6126	27.1723
B	23.1179	23.0107	28.2163	28.1529	28.9287	28.8313	26.4504	26.3944	25.7933	25.8002	24.9386	24.7673	28.8495	28.742	23.3179	22.8515	32.1313	31.9722	30.2951	30.3679	34.3593	34.5817	30.0829	30.1088	28.672	28.508	32.2485	32.0062	32.0252	32.8443	25.7264	24.8318	31.3825	31.1693	30.2032	30.3662	32.6803	32.5785	33.9796	35.459	28.7347	28.58	27.9744	27.9258
B	22.3983	22.1665	28.203	28.0406	28.6472	28.4429	26.7937	26.6807	25.3397	24.9728	24.7912	24.7847	28.1981	28.0649	22.4693	22.0567	31.6313	31.7684	31.1199	30.9869	34.2722	33.9775	29.6634	29.4939	29.6814	29.5842	31.6046	31.741	31.2231	31.3091	24.1668	24.0777	30.323	30.0109	30.0586	29.9693	31.9123	31.5963	32.6636	33.6923	27.7464	27.8088	27.2524	27.5606
B	21.2845	21.1496	28.1047	28.0539	29.4745	29.617	26.3437	26.329	26.4127	26.6374	25.0242	25.0609	28.919	29.2206	21.9599	22.165	33.2208	33.4136	31.3103	31.4685		36.0948	30.797	30.6678	28.6857	28.5338	32.9228	32.5564	32.3985	32.4301	24.4212	24.4955	31.5333	31.4031	31.1642	30.7946	32.3745	33.0474	34.077	33.1123	28.4865	28.1707	27.8476	27.5882
B	21.824	21.7295	27.7317	27.6764	28.7177	28.7295	26.3347	26.6533	25.7196	25.3172	24.8446	24.7939	28.4715	28.1183	23.7979	24.396	30.7704	30.9875	30.7095	30.5455	33.1687	33.1958	29.6519	29.1869	28.1826	28.1936	31.343	31.4808	30.7514	30.9565	23.9971	24.1541	31.3398	31.1192	30.3906	29.7006	31.5589	31.1803	33.2285	33.5091	29.0647	28.2903	26.755	25.1802
B	22.7469	22.6897	28.7746	28.5941	28.6359	28.5592	27.024	26.7684	25.5467	25.3548	25.7073	25.7215	28.225	28.5008	21.481	21.3344	30.6742	30.2982	30.6228	30.0914	34.2073	33.9756	29.2862	29.3734	29.1876	29.5692	31.2374	32.9515	30.5506	31.2473	23.6699	23.4377	30.7135	30.4208	30.6484	31.386	31.8344	32.0768	33.3094	33.6056	28.3395	28.1314	27.91	27.5357
B	21.9164	21.6312	28.191	27.693	28.6673	28.7092	26.5466	26.3516	24.7421	24.839	24.8202	24.8295	28.4659	28.1882	22.0479	21.7119	30.3546	30.5262	31.0447	30.8922	33.6585	33.182	29.7457	29.5623	27.9053	28.4911	30.9775	31.4145	30.4567	31.428	24.0435	24.724	31.576	31.394	30.816	30.3044	31.7616	31.6997	33.4068	33.8885	28.521	28.7287	26.5511	26.4285
B	21.5677	21.4242	28.2042	28.1572	29.5668	29.52	26.6805	26.596	25.8106	25.72	38.0109	24.988	28.716	28.6541	22.3136	21.9526	31.1059	31.1649	30.3878	29.7508	32.8089	33.3258	29.6641	29.8216	28.3372	28.3107	31.4712	31.0998	31.0884	30.942	24.2451	24.038	31.7667	31.3848	30.6005	30.2802	31.7003	31.6869	33.8494	33.4516	28.4197	28.3234	26.7519	28.5317
B	20.7961	20.7155	27.827	27.7816	28.8022	28.5888	26.2701	26.2583	25.3444	24.9031	25.2615	25.1837	28.2609	28.3419	22.2737	22.4954	30.8482	30.5967	30.56	30.5739	33.1791	33.0043	29.4242	29.3214	28.3552	27.9416	30.9277	31.3825	30.7525	30.6362	24.7772	24.4098	31.5616	31.2648	29.3766	29.329	31.7075	31.814	32.9624	32.88	28.5718	28.5931	27.2644	26.967
B	20.8926	20.7631	27.7961	27.6626	29.3051	29.3048	26.465	26.3174	25.5134	25.5422	25.6159	25.3322	28.3961	28.143	23.2088	22.8648	32.04	31.8124	31.1889	30.9165	34.157	35.1834	29.8339	29.7102	28.4767	28.6461	31.3728	31.5769	31.1302	31.0579	25.0798	24.4269	32.0392	31.7887	29.8175	29.8901	31.7915	31.8259	33.1961	33.3176	29.5624	28.6766	28.4165	29.0958
B	23.1944	22.9908	27.939	27.7824	29.4648	29.2481	26.7452	26.5997	25.0617	24.9807	25.9858	25.57	28.9173	28.6917	22.1181	21.9745	30.9334	30.42	31.1346	30.8519	33.2774	32.695	29.0437	28.7054	29.3292	29.3219	31.1817	31.6778	30.3898	30.1482	23.6071	23.5603	32.3058	31.939	31.611	31.6298	31.5598	31.3367	34.0283	34.4733	28.3832	28.4177	26.747	26.5873
B	22.6751	22.4922	27.9564	27.8445	28.9567	29.0613	26.7139	26.7422	25.5684	25.1918	25.5046	25.3416	28.7943	28.8747	22.4542	22.5758	30.9246	30.6566	31.19	31.1307	32.2981	32.5913	29.04	29.1108	28.2785	28.2857	31.1948	31.4922	30.4136	30.3605	24.0608	24.2195	31.5702	31.5832	31.2791	31.122	30.8103	30.606	33.919	33.512	29.1895	28.8174	26.8005	25.9057
B	21.8335	21.6953	28.2754	28.2185	29.0664	29.2259	26.5233	26.3128	26.397	26.1286	24.7022	24.4169	29.0588	29.0718	22.4105	22.6309	31.488	31.2178	31.1722	30.9035	35.6116	34.3068	30.2771	30.1428	29.8217	29.8212	31.9645	32.0663	31.926	32.041	24.5763	24.1279	30.6047	30.4234	31.3717	31.4584	32.3365	32.4606	34.4381	34.2824	28.0965	27.7412	28.0018	27.6748
B	22.1105	21.9999	28.0051	27.966	29.7778	29.4487	26.7018	26.4519	26.9456	26.668	24.7362	24.7453	28.9912	28.7573	22.2191	21.6884	31.9884	31.6896	31.231	30.9404	34.9596	34.421	30.2557	30.0001	29.0276	28.8127	32.1898	32.9049	33.4103	33.2795	24.5312	24.5306	31.1574	31.3396	30.6314	30.3813	32.4786	32.7956	34.7486	34.7434	28.9047	28.407	29.3654	29.2685
B	21.547	21.3011	27.3722	27.2357	28.5304	28.3958	25.7975	25.8246	25.5192	25.685	24.213	24.215	28.1977	28.1908	22.5605	22.6443	31.2329	30.7862	30.3983	30.0994	34.5663	33.9558	29.9853	29.615	28.1064	28.2405	31.9993	31.7519	31.2508	31.2771	24.1494	23.5627	31.0136	31.284	29.9304	30.2045	32.3303	32.5267	33.9438	34.8426	28.6143	28.7179	26.9601	27.297
B	22.0833	21.5859	28.2241	28.144	30.2004	30.0397	27.1966	26.6936	28.6403	28.0206	25.5094	25.1739	29.2809	29.2899	23.1677	22.7986	33.2765	32.691	31.4032	31.234	36.5004	35.7743	31.262	30.8385	28.7428	28.6752	32.6389	33.3408	34.1764	33.7799	24.6089	24.7349	31.8007	31.4739	32.3011	31.4536	33.8889	33.8396	35.5353	35.2498	28.9709	28.7817	28.4352	28.4892
B	21.9047	21.9557	27.9135	27.715	29.4699	29.3915	26.3291	26.265	26.4749	26.3248	25.2081	25.1345	28.6634	28.7302	21.0358	21.1187	31.6823	31.2495	31.0523	31.0603	33.8025	35.7489	30.3951	30.0495	29.4255	29.5542	31.5787	32.2462	32.145	32.3024	24.1175	23.8083	31.6154	31.3599	30.0589	30.1144	32.4969	32.3482	34.0786	33.9594	28.9876	29.0299	27.4243	27.7355
B	22.0524	21.8789	27.9182	27.8518	29.081	29.0499	26.2671	26.3234	25.6792	25.2749	26.1858	26.0704	27.5081	27.1895	21.6497	21.4059	32.5391	31.4541	30.8772	30.539	34.5002	34.2115	30.2033	30.4581	28.8289	28.6168	32.8707	31.6549	32.2825	32.3232	24.3685	24.5114	31.1687	30.93	29.4113	29.449	32.111	32.4165	33.2295	33.437	28.7488	28.7337	26.1991	25.9634
B	22.3611	22.1067	27.7238	27.802	29.1133	28.731	26.1739	26.1703	25.4867	25.6753	25.2649	25.1574	28.3776	28.5062	22.7258	22.5444	31.8622	31.3107	31.2694	30.768	34.576	34.6774	29.6678	29.3893	28.8032	28.082	31.5384	31.6468	32.0572	31.9603	24.327	24.4134	31.4259	31.15	30.6315	30.3249	32.2058	31.8471	33.4586	33.9442	28.7452	28.7386	28.4633	27.7864
B	22.8728	22.6771	28.4152	28.2566	29.5095	29.3181	26.6385	26.6579	25.4584	25.0153	26.4301	26.2866	28.5233	28.5842	23.2665	23.0547	31.0275	31.0762	30.553	30.5416	33.5433	32.0856	29.8532	29.4134	28.5643	28.77	31.3643	31.2497	30.6937	30.8035	23.9823	23.8631	31.8567	31.7358	30.4667	30.2607	31.728	31.4824	33.6482	33.7668	28.5531	28.5862	27.939	27.5893

## Sheet: Cerebellum validation
Group	miR-565.1	miR-565.2	miR-33a.1	miR-33a.2	let-7i.1	let-7i.2	miR-922.1	miR-922.2	miR-571.1	miR-571.2	miR-516a-3p.1	miR-516a-3p.2	miR-548b-5p.1	miR-548b-5p.2	miR-548c-5p.1	miR-548c-5p.2	RNU48.1	RNU48.2
A	20.1145	20.0603	23.7469	23.6113	25.8067	25.6914	31.4498	30.9007	33.5184	34.0221	31.6417	31.7817	30.0626	30.2805	28.7711	28.9474	26.4	26.2002
A	18.0289	17.6087	23.3304	23.2119	26.933	26.9687	31.1994	31.0513	32.5572	32.8265	31.774	31.731	30.0601	29.8197	29.2781	29.0992	25.954	25.8727
A	18.727	18.6018	23.9883	23.8781	25.5923	25.9885	29.7093	30.423	33.2944	33.497	31.2308	31.5184	30.3963	30.0224	28.2463	28.3726	26.5342	26.0656
A	17.7039	17.5026	22.995	22.9407	25.7533	25.6798	29.4431	29.4321	32.6946	32.9278	30.1689	30.2537	29.1464	29.6937	27.0342	27.3525	25.4644	25.8001
A	19.5817	19.5025	23.8453	23.6912	27.0933	26.7795	31.0604	31.3134	33.2742	34.8694	32.036	32.037	30.4677	30.2622	29.5773	29.6198	26.1698	26.388
A	18.7988	18.4029	24.1541	24.1516	26.7946	26.6161	31.2365	31.1792	34.9769	35.5675	32.6428	32.5866	30.8422	30.5914	30.5833	30.2285	26.3732	26.1842
A	19.3606	19.2099	23.8531	23.8003	26.0577	25.9576	30.9073	31.4076	33.5191	33.9006	32.2621	32.3523	30.0638	30.2012	29.527	29.991	26.5631	26.4658
A	19.2333	19.0732	23.2671	23.1761	25.9467	25.7718	30.2409	30.0414	31.7434	31.712	29.8694	29.7711	28.8205	29.0668	26.9175	26.9409	26.7068	26.8301
A	17.9852	17.8374	23.7873	23.6905	26.0235	25.8733	30.2636	30.8683	34.5122	33.5711	31.6313	31.7179	30.7346	30.7046	29.1598	29.1915	25.0213	25.5324
A	19.0015	18.8624	23.3791	23.2127	26.67	26.5526	30.4963	30.7046	32.1173	31.9811	30.7421	30.8085	29.6041	29.6802	27.9684	28.0428	26.1966	25.6669
B	17.8607	17.763	23.5216	23.4108	25.7428	25.8015	31.3589	31.207	35.1012	35.9235	33.0423	33.2753	31.2535	31.3011	30.1081	30.051	26.1977	25.4784
B	18.4508	18.3503	23.4509	23.1865	26.5711	26.5491	32.5028	33.0189	35.253	35.6515	32.8513	32.5079	30.9615	30.6753	30.5736	30.2231	25.9899	25.6065
B	18.9709	18.7836	23.6815	23.5317	27.1008	27.1119	32.0653	32.2677	34.878	35.6749	33.5007	33.3534	31.6202	30.7694	31.1058	30.9066	26.6059	26.3264
B	18.4655	18.1927	23.3717	23.1274	26.4219	26.1658	32.0909	32.0722	35.9392	35.4598	33.3333	33.2261	31.0848	31.1611	30.5035	30.2884	26.1797	26.1209
B	17.6932	17.527	23.7242	23.4691	25.8678	26.1227	34.7664	33.8251		38.4053	35.4417	35.1624	33.3582	32.999	33.1533	32.5616	27.3794	25.7793
B	18.3194	18.2701	23.7105	23.7174	25.9622	25.8341	32.3051	32.1718	35.285	35.71	33.4828	33.7165	31.0298	31.7288	31.7214	31.459	24.9018	24.4978
B	18.6296	18.6803	23.907	23.9052	26.5841	26.5746	31.203	30.5727	34.236	34.2451	32.9744	32.8809	31.0821	30.8858	30.755	30.6812	24.5801	24.5557
B	18.4218	18.3932	24.5846	24.329	26.7793	26.7968	31.0328	31.2211	35.0617	35.4459	33.1453	33.6577	31.4393	31.0834	30.9397	31.1555	26.6291	26.8114
B	18.2257	17.8162	23.2473	23.0465	27.0302	26.9055	32.1365	31.7445	34.5213	35.1893	32.5015	33.8993	31.0562	30.6496	29.609	29.9159	26.4625	26.2463
B	19.1592	19.0876	23.747	23.4253	26.6826	26.5752	31.2192	31.2631	34.2836	33.6646	32.7163	33.0365	30.9764	30.5699	30.3519	30.3162	26.35	26.3418
B	17.0914	17.0733	24.0049	23.7845	24.792	24.4265	30.3153	30.5263	33.4449	33.7293	31.9431	31.718	30.4776	30.5222	29.1796	28.7141	26.9874	26.7461
B	18.3374	18.3806	23.7298	23.7214	26.9838	27.0563	33.9329	35.0724	36.9745	35.6997	35.0993	33.9356	31.4586	31.8343	31.7783	32.0295	26.465	26.1628
B	17.3596	17.2645	23.8231	23.6131	25.1413	25.1906	31.9867	32.7787	36.3073	37.3671	33.6146	33.7361	31.7103	31.5427	30.9862	31.2058	25.6258	26.238
B	19.0605	18.9213	23.8139	23.6318	26.0005	25.7365	30.7244	30.7514	32.8941	32.5641	32.1707	32.3354	30.5477	30.0976	29.005	29.1122	26.4122	26.4477
B	17.8734	17.7085	23.5063	23.3287	26.0939	26.1156	32.1255	32.5993	34.7585	33.9092	32.6872	33.0441	30.7391	31.0998	30.9458	30.5133	26.4961	26.0942
B	18.9301	18.6536	23.7349	23.6982	26.6813	26.6593	31.3083	31.6639	34.0739	33.6392	31.7427	31.8628	30.564	30.5923	29.0162	28.9863	26.9314	27.3257
B	17.8933	17.9274	23.6673	23.5952	25.9323	26.2044	31.0989	31.6181	36.6852	33.863	33.8888	34.423	30.8664	31.7991	30.4021	30.9157	26.3174	25.3311
B	20.0381	19.7573	22.8543	22.7786	25.9777	25.8899	30.0766	30.1026	32.7294	32.5172	31.7222	31.539	30.3771	30.4517	28.8852	28.6928	25.6464	25.4518
B	20.0334	19.9273	24.7322	24.7626	25.8905	25.7796	31.1274	30.9676	34.4253	35.142	33.0517	32.7749	30.5805	30.5966	30.2342	29.6824	26.7869	26.918
B	18.6604	18.5745	23.9126	23.9523	25.5298	25.3711	31.0311	31.1044	33.7744	33.3542	32.2807	32.3253	31.2694	31.2316	30.367	30.1882	26.251	26.2504
B	17.9275	17.659	23.6611	23.3397	26.1724	26.0058	30.8924	30.7832	34.096	34.2689	31.9886	31.6928	29.4043	29.3522	29.0285	28.9134	24.8709	24.7139
B	16.7695	16.5047	23.9473	23.8323	26.0751	25.9829	32.2318	33.0657	36.4144	36.0579	34.0177	34.467	31.5192	31.6055	31.3303	31.2088	27.5172	26.7879
B	18.7266	18.6996	23.5741	23.5139	26.2536	26.1113	31.5533	30.9589	35.0502	35.7132	31.8053	32.5477	31.819	31.7609	30.87	30.474	26.2969	26.2018
B	18.4573	17.9776	23.7171	23.3383	26.2069	25.9799	29.5748	29.1324	31.1623	31.1649	30.6042	30.2777	29.084	29.062	27.0076	26.9567	26.1997	26.2151
B	18.8079	18.6746	23.7573	23.568	26.3568	26.1854	31.2754	30.8072	33.3611	34.3699	31.507	31.5505	30.9775	31.3688	29.2503	30.5026	25.5045	24.9061
B	17.9575	17.8994	23.7611	23.7841	25.8058	25.6474	32.9846	33.1142	36.7044	36.952	34.9801	35.0624	31.7612	31.574	32.0321	31.7215	27.3603	27.4956
B	20.2252	20.0473	23.8227	23.6652	25.7135	25.6895	31.439	31.5061	33.8608	34.6557	33.3074	33.2471	30.6538	31.2586	31.1976	30.9687	26.2197	26.3294
B	21.287	21.092	23.8455	23.6948	26.3838	26.2208	29.2429	29.1861	32.4224	32.5249	30.1061	30.5215	28.9926	28.8658	26.4935	26.6522	26.8971	26.0818
B	19.1694	19.1272	23.1769	22.9823	25.3612	25.18	30.5949	30.6694	32.855	33.3481	31.0229	30.8243	29.7145	29.2479	28.2816	28.149	26.5898	26.5221
B	17.978	17.8339	23.3696	23.1369	25.189	25.0848	32.7233	31.9697	35.6277	35.1546	33.7051	33.582	31.0989	31.3258	31.2837	30.7875	28.0657	27.6942
